# Supplementary material for: Comparative analysis of web-based programs for single amino acid substitutions in proteins
Source: PLoS One. 2022 May 4;17(5):e0267084. doi: 10.1371/journal.pone.0267084 (PMC9067658; doi:10.1371/journal.pone.0267084)
Supplement: S1 Data — (XLSX) [file pone.0267084.s001.xlsx]

## Sheet: PARK7
S. No.	Type	Mutation	PolyPhen2	PolyPhen2 prediction	PROVEAN SCORE	PREDICTION	SIFT SCORE	PREDICTION	PON-P2 Score	PON-P2 Prediction	FATHMM Prediction	FATHMM Score	MA Func. Impact	MA FI Score	MutPred2 Score	SNPs & GO Score	SNPS &GO Prediction	PhD-SNP Score	PhD-SNP Prediction	Pmut	Pmut Prediction	mCSM ΔΔG	mCSM Prediction	SDM2 ΔΔG	SDM2 Prediction	MAESTRO ΔΔGpred.	CUPSAT Stability	CUPSAT DDG	DynaMut2
1	Mutagenesis	L10P	1	probably damaging	-5.96	Deleterious	0	Damaging	0.942	Pathogenic	DAMAGING	-4.91	high	4.475	0.976	0.574	Disease	0.896	Disease	0.76 (88%)	Disease	-2.332	Highly Destabilizing	-3.16	Reduced stability	2.83321	Destabilising	-6.03	-0.07
2	Mutagenesis	E18A	1	probably damaging	-5.46	Deleterious	0.001	Damaging	0.869	Pathogenic	DAMAGING	-6.79	high	4.79	0.944	0.497	Neutral	0.859	Disease	0.91 (93%)	Disease	-2.499	Highly Destabilizing	0.02	Increased stability	1.3065	Stabilising	6.83	1.17
3	Mutagenesis	E18D	1	probably damaging	-2.72	Deleterious	0.01	Damaging	0.676	Unknown	DAMAGING	-3.08	high	4.79	0.921	0.609	Disease	0.851	Disease	0.73 (87%)	Disease	-1.862	Destabilizing	-1.34	Reduced stability	2.36563	Destabilising	-1.12	-0.44
4	Mutagenesis	E18N	1	probably damaging	-4.54	Deleterious	0.004	Damaging	0.92	Pathogenic	DAMAGING	-6.1	high	4.79	0.942	0.55	Disease	0.877	Disease	0.91 (93%)	Disease	-2.277	Highly Destabilizing	-1.3	Reduced stability	2.15485	Stabilising	0.91	-0.93
5	Mutagenesis	E18Q	1	probably damaging	-2.69	Deleterious	0.008	Damaging	0.744	Unknown	DAMAGING	-6.69	high	3.82	0.926	0.578	Disease	0.855	Disease	0.81 (89%)	Disease	-2.072	Highly Destabilizing	0.31	Increased stability	1.00992	Stabilising	2.61	-1.46
6	Mutagenesis	C46A	0.996	probably damaging	-8.43	Deleterious	0.009	Damaging	0.714	Unknown	TOLERATED	0.35			0.934	0.535	Disease	0.353	Neutral	0.73 (87%)	Disease	-1.193	Destabilizing	-0.65	Reduced stability	1.45996	Destabilising	-0.39	-0.29
7	Mutagenesis	C46S	1	probably damaging	-9.37	Deleterious	0.005	Damaging	0.887	Pathogenic	TOLERATED	0.13	low	1.415	0.903	0.522	Disease	0.362	Neutral	0.73 (87%)	Disease	-1.439	Destabilizing	-1.75	Reduced stability	1.50853	Destabilising	-0.76	-0.55
8	Mutagenesis	V51A	0.008	benign	-0.92	Neutral	0.54	Tolerated	0.445	Unknown	TOLERATED	-0.08	low	1.89	0.145	0.044	Neutral	0.203	Neutral	0.63 (84%)	Disease	-1.084	Destabilizing	-1.72	Reduced stability	1.05989	Destabilising	-1.31	-0.31
9	Mutagenesis	C53A	0.037	benign	-2.17	Neutral	0.232	Tolerated	0.476	Unknown	TOLERATED	0.65			0.868	0.109	Neutral	0.296	Neutral	0.54 (80%)	Disease	-1.976	Destabilizing	-0.76	Reduced stability	0.577823	Destabilising	-2.16	-1.63
10	Mutagenesis	C53S	0.062	benign	-2.92	Deleterious	0.124	Tolerated	0.637	Unknown	TOLERATED	1.86	low	1.58	0.809	0.139	Neutral	0.302	Neutral	0.54 (80%)	Disease	-1.979	Destabilizing	-0.82	Reduced stability	0.426565	Destabilising	-1.91	-1.61
11	Natural variant VAR_020493	E64D	0	benign	-0.75	Neutral	0.607	Tolerated	0.641	Unknown	TOLERATED	-0.3	neutral	0.355	0.444	0.038	Neutral	0.19	Neutral	0.63 (84%)	Disease	-0.447	Destabilizing	-1.04	Reduced stability	-0.104712	Destabilising	-1.21	-0.87
12	Mutagenesis	C106A	0.988	probably damaging	-8.65	Deleterious	0.025	Damaging	0.71	Unknown	DAMAGING	-6.93			0.981	0.827	Disease	0.925	Disease	0.88 (92%)	Disease	0.418	Stabilizing	-0.92	Reduced stability	1.64351	Stabilising	3.33	1.11
13	Mutagenesis	C106D	1	probably damaging	-11.72	Deleterious	0	Damaging	0.856	Pathogenic	DAMAGING	-10.17			0.984	0.917	Disease	0.972	Disease	0.91 (93%)	Disease	-1.468	Destabilizing	-0.7	Reduced stability	1.84933	Stabilising	5.44	-0.49
14	Mutagenesis	C106S	0.999	probably damaging	-9.7	Deleterious	0.002	Damaging	0.879	Pathogenic	DAMAGING	-7.1	high	3.71	0.963	0.868	Disease	0.954	Disease	0.91 (93%)	Disease	0.147	Stabilizing	-1.13	Reduced stability	1.28493	Stabilising	2.43	-1.96
15	Mutagenesis	H126A	0.996	probably damaging	-6.81	Deleterious	0.002	Damaging	0.694	Unknown	TOLERATED	-2.42			0.951	0.604	Disease	0.546	Disease	0.86 (91%)	Disease	-0.411	Destabilizing	-0.03	Reduced stability	0.431046	Destabilising	-0.08	-0.77
16	Mutagenesis	K130R	0.43	benign	-2.33	Neutral	0.066	Tolerated	0.854	Pathogenic	TOLERATED	-1.39	low	1.88	0.483	0.158	Neutral	0.336	Neutral	0.55 (81%)	Disease	-0.996	Destabilizing	0.86	Increased stability	-0.218969	Destabilising	-1.18	-1.48
17	Natural variant VAR_020498	L166P	1	probably damaging	-6.23	Deleterious	0	Damaging	0.966	Pathogenic	DAMAGING	-5.14	high	3.925	0.972	0.833	Disease	0.933	Disease	0.81 (89%)	Disease	-1.517	Destabilizing	-2.75	Reduced stability	3.85393	Destabilising	-3.36	0.33
18	Mutagenesis	A179T	0	benign	-0.15	Neutral	0.567	Tolerated	0.17	Neutral	TOLERATED	-0.58	low	1.63	0.057	0.044	Neutral	0.189	Neutral	0.32 (89%)	Neutral	-1.411	Destabilizing	-1.53	Reduced stability	0.893925	Destabilising	-0.92	-0.45
	MA Score: mutations whose consequence types are not prone to affect the sequence of the protein product have empty values)

## Sheet: PARK2
S. No.	Type	Mutation	PolyPhen2	PolyPhen2 prediction	PROVEAN SCORE	PROVEAN PREDICTION	SIFT SCORE	PREDICTION	PON-P2 Score	PON-P2 Prediction	FATHMM Prediction	FATHMM Score	MA Func. Impact	MA FI Score	MutPred2 Score	SNPs & GO Score	SNPS &GO Prediction	PhD-SNP Score	PhD-SNP Prediction	Pmut	Pmut Prediction		mCSM ΔΔG	mCSM Prediction	SDM2 ΔΔG	SDM2 Prediction	MAESTRO ΔΔGpred.		CUPSAT Stability	CUPSAT DDG	DynaMut2
1	Natural variant VAR_019733	V15M	1	probably damaging	-2.05	Neutral	0.001	Damaging	0.551	Unknown	DAMAGING	-3.5	medium	2.545	0.669		Neutral	0.508	Disease	0.26 (90%)	Neutral	V15M	-0.284	Destabilizing	-2	Reduced stability	0.018	V15M	Destabilising	-0.43	-0.39
2	Natural variant VAR_019734	R33Q	0.683	possibly damaging	-0.61	Neutral	0.783	Tolerated	0.169	Neutral	TOLERATED	-0.07	neutral	0.77	0.214		Neutral	0.124	Neutral	0.10 (96%)	Neutral	R33Q	-0.269	Destabilizing	0.15	Increased stability	-0.313	R33Q	Stabilising	0.1	-0.72
3	Natural variant VAR_019735	P37L	0.998	probably damaging	-4.01	Deleterious	0.035	Damaging	0.383	Unknown	DAMAGING	-3.62	medium	2.89	0.594		Neutral	0.447	Neutral	0.43 (85%)	Neutral	P37L	-0.408	Destabilizing	-0.58	Reduced stability	0.142	P37L	Destabilising	-0.68	-0.41
4	Natural variant VAR_019736	R42P	0.995	probably damaging	-3.86	Deleterious	0.011	Damaging	0.766	Unknown	DAMAGING	-5.64	medium	3.335	0.817		Disease	0.819	Disease	0.37 (87%)	Neutral	R42P	-0.741	Destabilizing	-2.19	Reduced stability	0.208	R42P	Destabilising	-1.13	-0.39
5	Natural variant VAR_019737	A46P	1	probably damaging	-4.05	Deleterious	0	Damaging	0.622	Unknown	DAMAGING	-4.1	medium	2.935	0.873		Neutral	0.848	Disease	0.66 (85%)	Disease	A46P	-0.209	Destabilizing	-1.87	Reduced stability	0.002	A46P	Destabilising	-2.47	0.01
6	Natural variant VAR_070078	V56E	0.881	possibly damaging	-4.3	Deleterious	0.001	Damaging	0.623	Unknown	DAMAGING	-4.09	medium	2.33	0.769		Neutral	0.621	Disease	0.39 (86%)	Neutral	V56E	-3.169	Highly Destabilizing	-1.89	Reduced stability	0.409	V56E	Destabilising	-2.15	-1.52
7	Mutagenesis	S65E	1	probably damaging	-2.91	Deleterious	0.001	Damaging	0.506	Unknown	TOLERATED	-2.62			0.877		Neutral	0.829	Disease	0.53 (80%)	Disease	S65E	0.204	Stabilizing	-0.92	Reduced stability	0.074	S65E	Destabilising	-1.52	0.36
8	Natural variant VAR_019738	A82E	0.026	benign	-0.38	Neutral	0.639	Tolerated	0.092	Neutral	TOLERATED	-0.72	low	1.245	0.114		Neutral	0.301	Neutral	0.11 (95%)	Neutral	A82E	-0.906	Destabilizing	-1.61	Reduced stability	-0.007	A82E	Stabilising	0.34	-0.41
9	Natural variant VAR_019741	K161N	1	probably damaging	-4.46	Deleterious	0.001	Damaging	0.645	Unknown	DAMAGING	-3.88	medium	3.17	0.386		Neutral	0.581	Disease	0.71 (86%)	Disease	K161N	-0.904	Destabilizing	-0.56	Reduced stability	-0.092	K161N	Destabilising	-3.24	-0.77
10	Natural variant VAR_054107	M192L	0.001	benign	0.03	Neutral	0.055	Tolerated	0.242	Neutral	TOLERATED	1.92	low	1.85	0.27		Neutral	0.361	Neutral	0.23 (91%)	Neutral	M192L	-1.423	Destabilizing	-0.24	Reduced stability	0.262	M192L	Stabilising	1.18	-0.79
11	Natural variant VAR_019743	M192V	0.002	benign	0.37	Neutral	0.127	Tolerated	0.184	Neutral	TOLERATED	2.12	low	1.705	0.321		Neutral	0.432	Neutral	0.23 (91%)	Neutral	M192V	-1.821	Destabilizing	-0.18	Reduced stability	0.289	M192V	Destabilising	-0.37	-0.26
12	Natural variant VAR_019744	K211N	0.972	probably damaging	-4.56	Deleterious	0	Damaging	0.361	Unknown	DAMAGING	-3.07	medium	3.15	0.71		Neutral	0.65	Disease	0.68 (85%)	Disease	K211N	-1.543	Destabilizing	-1.18	Reduced stability	-0.217	K211N	Destabilising	-7.22	-1.27
13	Natural variant VAR_019746	C212Y	0.999	probably damaging	-10.09	Deleterious	0	Damaging	0.766	Unknown	DAMAGING	-6.63	medium	3.15	0.877		Disease	0.793	Disease	0.82 (90%)	Disease	C212Y	-0.629	Destabilizing	-1.39	Reduced stability	-0.02	C212Y	Destabilising	-3.59	-0.68
14	Natural variant VAR_019747	T240M	0.884	possibly damaging	-1.98	Neutral	0.002	Damaging	0.414	Unknown	TOLERATED	-0.84	medium	2.52	0.484		Neutral	0.258	Neutral	0.35 (88%)	Neutral	T240M	0.177	Stabilizing	0.17	Increased stability	-0.175	T240M	Destabilising	-1.22	-0.34
15	Natural variant VAR_019748	T240R	0.628	possibly damaging	-2.2	Neutral	0.003	Damaging	0.583	Unknown	TOLERATED	-1.55	medium	2.52	0.786		Neutral	0.46	Neutral	0.45 (84%)	Neutral	T240R	-0.935	Destabilizing	0.66	Increased stability	-0.023	T240R	Destabilising	-1.44	0.17
16	Natural variant VAR_019749	C253Y	1	probably damaging	-9.85	Deleterious	0	Damaging	0.909	Pathogenic	DAMAGING	-3.33	medium	3.135	0.924		Disease	0.913	Disease	0.89 (92%)	Disease	C253Y	-0.725	Destabilizing	-1.32	Reduced stability	0.166	C253Y	Destabilising	-8.95	-0.52
17	Natural variant VAR_019750	R256C	1	probably damaging	-4.19	Deleterious	0.015	Damaging	0.878	Pathogenic	DAMAGING	-4.85	medium	2.78	0.772		Neutral	0.656	Disease	0.43 (85%)	Neutral	R256C	-0.602	Destabilizing	-0.25	Reduced stability	0.16	R256C	Stabilising	0.09	-0.37
18	Natural variant VAR_019752	R275W	1	probably damaging	-7.19	Deleterious	0	Damaging	0.759	Unknown	DAMAGING	-5.75	medium	2.465	0.827		Disease	0.772	Disease	0.80 (89%)	Disease	R275W	-0.341	Destabilizing	0.04	Increased stability	0.038	R275W	Destabilising	-0.83	-0.35
19	Natural variant VAR_019753	D280N	0.979	probably damaging	-2.08	Neutral	0.083	Tolerated	0.292	Unknown	TOLERATED	-0.9	medium	1.995	0.481		Neutral	0.363	Neutral	0.46 (84%)	Neutral	D280N	-0.36	Destabilizing	-0.27	Reduced stability	-0.026	D280N	Destabilising	-0.94	-0.28
20	Natural variant VAR_019754	G284R	1	probably damaging	-6.9	Deleterious	0	Damaging	0.955	Pathogenic	DAMAGING	-13.66	medium	2.44	0.862		Disease	0.819	Disease	0.85 (91%)	Disease	G284R	-0.875	Destabilizing	-2.48	Reduced stability	-0.308	G284R	Stabilising	0.71	-0.87
21	Natural variant VAR_019755	C289G	1	probably damaging	-10.68	Deleterious	0	Damaging	0.864	Pathogenic	TOLERATED	0.42	medium	2.465	0.86		Disease	0.805	Disease	0.89 (92%)	Disease	C289G	-2.427	Highly Destabilizing	-1.62	Reduced stability	1.129	C289G	Destabilising	-0.78	-1.46
22	Natural variant VAR_019756	G328E	1	probably damaging	-6.97	Deleterious	0	Damaging	0.753	Unknown	TOLERATED	-0.72	medium	2.24	0.811		Neutral	0.361	Neutral	0.56 (81%)	Disease	G328E	-0.854	Destabilizing	-2.75	Reduced stability	-0.233	G328E	Destabilising	-1.97	-0.33
23	Mutagenesis	C332S	1	probably damaging	-8.69	Deleterious	0	Damaging	0.788	Pathogenic	DAMAGING	-14.85	medium	3.16	0.936		Disease	0.788	Disease	0.88 (92%)	Disease	C332S	-2.024	Highly Destabilizing	-1.67	Reduced stability	0.807	C332S	Destabilising	-1.81	-1.69
24	Mutagenesis	C337A	1	probably damaging	-7.4	Deleterious	0	Damaging	0.502	Unknown	DAMAGING	-15.02			0.975		Disease	0.755	Disease	0.88 (92%)	Disease	C337A	-0.792	Destabilizing	-0.19	Reduced stability	0.191	C337A	Destabilising	-2.49	-0.42
25	Natural variant VAR_019759	T351P	0.978	probably damaging	-1.71	Neutral	0.071	Tolerated	0.348	Unknown	TOLERATED	0.91	medium	2.16	0.362		Neutral	0.469	Neutral	0.53 (80%)	Disease	T351P	-0.197	Destabilizing	-1.01	Reduced stability	0.007	T351P	Destabilising	-2.03	0.12
26	Mutagenesis	C365S	1	probably damaging	-8.35	Deleterious	0	Damaging	0.375	Unknown	DAMAGING	-14.54	medium	3.03	0.932		Disease	0.893	Disease	0.76 (88%)	Disease	C365S	-2.297	Highly Destabilizing	-1.84	Reduced stability	0.289	C365S	Destabilising	-3.43	-1.67
27	Natural variant VAR_070079	R402C	1	probably damaging	-6.08	Deleterious	0	Damaging	0.891	Pathogenic	DAMAGING	-3.97	medium	2.82	0.436		Neutral	0.391	Neutral	0.24 (91%)	Neutral	R402C	-0.907	Destabilizing	0.07	Increased stability	0.073	R402C	Stabilising	7.24	-0.29
28	Mutagenesis	W403A	1	probably damaging	-11.2	Deleterious	0	Damaging	0.693	Unknown	TOLERATED	-1.82			0.874		Neutral	0.251	Neutral	0.64 (84%)	Disease	W403A	-2.948	Highly Destabilizing	-1.58	Reduced stability	0.977	W403A	Stabilising	8.35	-3.02
29	Natural variant VAR_019763	T415N	0.988	probably damaging	-3.38	Deleterious	0.002	Damaging	0.673	Unknown	DAMAGING	-4.82	medium	2.815	0.743		Neutral	0.401	Neutral	0.73 (87%)	Disease	T415N	-0.397	Destabilizing	-0.91	Reduced stability	0.01	T415N	Destabilising	-2.06	-0.15
30	Natural variant VAR_070080	C418R	1	probably damaging	-9.57	Deleterious	0	Damaging	0.853	Pathogenic	DAMAGING	-13.11	high	4.345	0.944		Disease	0.763	Disease	0.89 (92%)	Disease	C418R	-2.244	Highly Destabilizing	-1.54	Reduced stability	0.124	C418R	Destabilising	-5.09	-1
31	Mutagenesis	C421A	1	probably damaging	-7.2	Deleterious	0	Damaging	0.514	Unknown	DAMAGING	-12.34			0.96		Disease	0.726	Disease	0.89 (92%)	Disease	C421A	-1.866	Destabilizing	-0.1	Reduced stability	0.246	C421A	Destabilising	-3.97	-0.97
32	Natural variant VAR_019764	G430D	1	probably damaging	-5.34	Deleterious	0	Damaging	0.908	Pathogenic	DAMAGING	-6.63	high	3.845	0.928		Disease	0.793	Disease	0.83 (90%)	Disease	G430D	-0.892	Destabilizing	0.31	Increased stability	-0.008	G430D	Stabilising	0.61	-0.6
33	Natural variant VAR_019765	C431F	1	probably damaging	-8.51	Deleterious	0	Damaging	0.662	Unknown	DAMAGING	-10.36	high	4.415	0.929		Disease	0.777	Disease	0.89 (92%)	Disease	C431F	-1.285	Destabilizing	-0.19	Reduced stability	0.134	C431F	Destabilising	-10.31	-1.31
34	Mutagenesis	C431S	1	probably damaging	-7.51	Deleterious	0	Damaging	0.758	Pathogenic	DAMAGING	-7.17	high	3.515	0.89		Disease	0.731	Disease	0.89 (92%)	Disease	C431S	-2.185	Highly Destabilizing	-0.07	Reduced stability	0.355	C431S	Destabilising	-12.2	-1.84
35	Mutagenesis	H433N	1	probably damaging	-5.42	Deleterious	0	Damaging	0.788	Pathogenic	DAMAGING	-4.68	medium	3.18	0.848		Neutral	0.563	Disease	0.84 (90%)	Disease	H433N	-1.891	Destabilizing	-0.99	Reduced stability	0.188	H433N	Destabilising	-6.52	-1.67
36	Natural variant VAR_019766	P437L	1	probably damaging	-2.3	Neutral	0.055	Tolerated	0.434	Unknown	TOLERATED	-1.19	low	1.405	0.768		Neutral	0.156	Neutral	0.61 (83%)	Disease	P437L	-0.42	Destabilizing	0.78	Increased stability	-0.01	P437L	Stabilising	0.06	-0.39
37	Natural variant VAR_019767	C441R	1	probably damaging	-8.97	Deleterious	0	Damaging	0.818	Pathogenic	DAMAGING	-11.7	high	4.41	0.953		Disease	0.804	Disease	0.89 (92%)	Disease	C441R	-1.07	Destabilizing	-1.13	Reduced stability	-0.225	C441R	Destabilising	-6.18	-1.19
38	Mutagenesis	E444Q	0.997	probably damaging	-1.46	Neutral	0.056	Tolerated	0.229	Neutral	TOLERATED	-1.79	low	1.32	0.627		Neutral	0.31	Neutral	0.17 (93%)	Neutral	E444Q	-1.826	Destabilizing	-0.27	Reduced stability	-0.142	E444Q	Stabilising	2.88	-0.8

## Sheet: PSN1
S. No.	Type	Mutation	PolyPhen2	PolyPhen2 prediction	PROVEAN SCORE	PREDICTION	SIFT SCORE	PREDICTION	PON-P2 Score	PON-P2 Prediction	FATHMM Prediction	FATHMM Score	MA Func. Impact	MA FI Score	MutPred2 Score	SNPs & GO Score	SNPS &GO Prediction	PhD-SNP Score	PhD-SNP Prediction	Pmut	Pmut Prediction		mCSM ΔΔG	mCSM Prediction	SDM2 ΔΔG	SDM2 Prediction	MAESTRO ΔΔGpred.	CUPSAT Stability	CUPSAT DDG	DynaMut2
1	Natural variant VAR_006413	A79V	1	probably damaging	-3.63	Deleterious	0.011	Damaging	0.952	Pathogenic	DAMAGING	-3.44	medium	2.61	0.645	0.619	Disease	0.692	Disease	0.76 (88%)	Disease		-0.463	Destabilizing	-0.84	Reduced stability	0.0397982	Destabilising	-1.49	-0.88
2	Natural variant VAR_006414	V82L	0.998	probably damaging	-2.72	Deleterious	0.003	Damaging	0.957	Pathogenic	TOLERATED	-1.99	medium	2.33	0.564	0.785	Disease	0.857	Disease	0.64 (84%)	Disease		-0.192	Destabilizing	0.68	Increased stability	-0.00690156	Destabilising	-0.51	-0.3
3	Mutagenesis	V82K	1	probably damaging	-5.45	Deleterious	0	Damaging	0.827	Unknown	DAMAGING	-5.67			0.897	0.531	Disease	0.717	Disease	0.83 (90%)	Disease		-1.613	Destabilizing	0.06	Increased stability	-0.0237728	Destabilising	-3.16	-2.39
4	Natural variant VAR_075261	I83T	1	probably damaging	-4.56	Deleterious	0	Damaging	0.83	Unknown	TOLERATED	-2.42	medium	2.38	0.739	0.781	Disease	0.83	Disease	0.81 (89%)	Disease		-2.246	Highly Destabilizing	-1.5	Reduced stability	0.128911	Destabilising	-3.87	-1.96
5	Natural variant VAR_081228	L85P	1	probably damaging	-6.39	Deleterious	0	Damaging	0.921	Pathogenic	DAMAGING	-6.08	medium	3.37	0.927	0.797	Disease	0.908	Disease	0.83 (90%)	Disease		-1.441	Destabilizing	-4.14	Reduced stability	0.241461	Destabilising	-6.82	-1.49
6	Natural variant VAR_081229	V89L	0.998	probably damaging	-2.74	Deleterious	0	Damaging	0.957	Pathogenic	DAMAGING	-4.03	medium	3.295	0.788	0.649	Disease	0.754	Disease	0.88 (92%)	Disease		-0.075	Destabilizing	0.23	Increased stability	-8.12664e-05	Stabilising	1.2	-0.03
7	Natural variant VAR_016214	C92S	1	probably damaging	-9.13	Deleterious	0	Damaging	0.921	Pathogenic	TOLERATED	-2.98	medium	2.99	0.867	0.808	Disease	0.907	Disease	0.86 (91%)	Disease		-1.287	Destabilizing	-1.89	Reduced stability	0.174423	Destabilising	-5.86	-0.85
8	Natural variant VAR_081230	V94M	1	probably damaging	-0.85	Neutral	0.084	Tolerated	0.859	Unknown	TOLERATED	-1.39	low	1.93	0.644	0.131	Neutral	0.186	Neutral	0.24 (91%)	Neutral		-0.282	Destabilizing	0.16	Increased stability	-0.268417	Destabilising	-0.47	-0.27
9	Natural variant VAR_006415	V96F	1	probably damaging	-4.64	Deleterious	0	Damaging	0.9	Pathogenic	DAMAGING	-4.02	high	3.59	0.917	0.723	Disease	0.836	Disease	0.86 (91%)	Disease		-1.282	Destabilizing	-1.09	Reduced stability	0.081129	Stabilising	1.19	-1.57
10	Natural variant VAR_081231	V97L	0.999	probably damaging	-2.72	Deleterious	0.003	Damaging	0.954	Pathogenic	TOLERATED	-2.95	medium	2.85	0.691	0.561	Disease	0.742	Disease	0.83 (90%)	Disease		-0.538	Destabilizing	0.09	Increased stability	0.0857897	Stabilising	0.37	-0.2
11	Mutagenesis	T99A	0.999	probably damaging	-4.48	Deleterious	0.002	Damaging	0.926	Pathogenic	TOLERATED	-1.23	medium	2.265	0.763	0.528	Disease	0.699	Disease	0.79 (89%)	Disease		-0.959	Destabilizing	1.04	Increased stability	0.100138	Stabilising	1.47	-0.04
12	Natural variant VAR_009208	F105L	0.907	possibly damaging	-5.05	Deleterious	0.049	Damaging	0.913	Pathogenic	TOLERATED	-1.5	low	1.925	0.565	0.646	Disease	0.664	Disease	0.79 (89%)	Disease		-1.386	Destabilizing	0.64	Increased stability	0.121281	Stabilising	0.88	-2.14
13	Mutagenesis	F105I	0.986	probably damaging	-5.05	Deleterious	0.002	Damaging	0.896	Pathogenic	TOLERATED	-2.01	medium	2.32	0.587	0.626	Disease	0.682	Disease	0.75 (87%)	Disease		-1.386	Destabilizing	0.31	Increased stability	0.136736	Stabilising	1.1	-2.46
14	Mutagenesis	R108Q	0.14	benign	0.59	Neutral	0.55	Tolerated	0.336	Unknown	TOLERATED	0.17	neutral	-0.295	0.308	0.059	Neutral	0.167	Neutral	0.09 (96%)	Neutral		-0.109	Destabilizing	-0.21	Reduced stability	-0.0496298	Stabilising	1.65	-0.52
15	Mutagenesis	L113Q	1	probably damaging	-4.63	Deleterious	0	Damaging	0.804	Unknown	DAMAGING	-3.93	medium	3.095	0.824	0.707	Disease	0.744	Disease	0.67 (85%)	Disease		-0.21	Destabilizing	-0.64	Reduced stability	0.165621	Destabilising	-2.41	-1.67
16	Natural variant VAR_006416	Y115C	1	probably damaging	-8.35	Deleterious	0	Damaging	0.892	Pathogenic	DAMAGING	-7.8	high	3.56	0.835	0.758	Disease	0.785	Disease	0.86 (91%)	Disease		0.181	Stabilizing	-1.21	Reduced stability	0.394479	Destabilising	-5.41	-1.81
17	Natural variant VAR_006417	Y115H	1	probably damaging	-4.58	Deleterious	0	Damaging	0.861	Pathogenic	DAMAGING	-5.92	high	3.56	0.743	0.613	Disease	0.723	Disease	0.86 (91%)	Disease		0.186	Stabilizing	-0.98	Reduced stability	0.274478	Stabilising	2.5	-1.55
18	Natural variant VAR_081232	T116I	1	probably damaging	-5.46	Deleterious	0.025	Damaging	0.893	Pathogenic	TOLERATED	-2.08	medium	2.16	0.804	0.518	Disease	0.532	Disease	0.67 (85%)	Disease		-0.201	Destabilizing	1.3	Increased stability	-0.152958	Destabilising	-4.1	-0.44
19	Natural variant VAR_010120	T116N	1	probably damaging	-4.58	Deleterious	0.001	Damaging	0.855	Unknown	TOLERATED	-2.74	medium	2.345	0.759	0.647	Disease	0.676	Disease	0.50 (82%)	Neutral		-0.124	Destabilizing	-0.02	Reduced stability	-0.0758254	Destabilising	-1.47	-0.25
20	Natural variant VAR_009209	P117L	1	probably damaging	-9.2	Deleterious	0.001	Damaging	0.872	Pathogenic	TOLERATED	0.41	medium	2.6	0.811	0.426	Neutral	0.391	Neutral	0.83 (90%)	Disease		-0.327	Destabilizing	0.93	Increased stability	0.0612818	Stabilising	0.25	-1.31
21	Natural variant VAR_081233	P117S	1	probably damaging	-7.25	Deleterious	0.003	Damaging	0.836	Unknown	TOLERATED	-2.23	medium	2.6	0.785	0.652	Disease	0.624	Disease	0.69 (86%)	Disease		-0.318	Destabilizing	0.4	Increased stability	0.161386	Destabilising	-0.09	-0.33
22	Mutagenesis	P117A	1	probably damaging	-7.3	Deleterious	0.03	Damaging	0.777	Unknown	TOLERATED	-1.87	medium	2.14	0.705	0.595	Disease	0.545	Disease	0.67 (85%)	Disease		-0.49	Destabilizing	0.75	Increased stability	0.20847	Destabilising	-0.79	-1.05
23	Natural variant VAR_006418	E120D	0.999	probably damaging	-1.72	Neutral	0.063	Tolerated	0.85	Unknown	TOLERATED	-1.52	medium	2.09	0.756	0.341	Neutral	0.366	Neutral	0.43 (85%)	Neutral		-0.289	Destabilizing	-0.06	Reduced stability	0.00148956	Destabilising	-0.15	-0.23
24	Natural variant VAR_006419	E120K	0.999	probably damaging	-3.07	Deleterious	0.088	Tolerated	0.909	Pathogenic	TOLERATED	-1.4	medium	2.145	0.876	0.663	Disease	0.591	Disease	0.56 (81%)	Disease		0.544	Stabilizing	-0.16	Reduced stability	-0.0525443	Stabilising	0.28	-0.31
25	Mutagenesis	E123K	0.486	possibly damaging	-1.09	Neutral	0.222	Tolerated	0.891	Pathogenic	TOLERATED	-0.78	low	1.935	0.481	0.263	Neutral	0.299	Neutral	0.56 (81%)	Disease		0.519	Stabilizing	0.26	Increased stability	0.0604824	Destabilising	-0.61	0.16
26	Mutagenesis	H131R	0.408	benign	-1.14	Neutral	0.042	Damaging	0.791	Pathogenic	TOLERATED	0.62	low	0.895	0.658	0.212	Neutral	0.342	Neutral	0.49 (83%)	Neutral		-1.031	Destabilizing	0.7	Increased stability	-0.103783	Destabilising	-1	-0.3
27	Natural variant VAR_070023	L134R	1	probably damaging	-1.98	Neutral	0.049	Damaging	0.918	Pathogenic	DAMAGING	-3.61	medium	3.165	0.947	0.771	Disease	0.823	Disease	0.81 (89%)	Disease		-0.561	Destabilizing	-0.29	Reduced stability	-0.212691	Destabilising	-0.74	-0.36
28	Natural variant VAR_010121	N135D	0.999	probably damaging	-4.69	Deleterious	0.002	Damaging	0.88	Pathogenic	DAMAGING	-3.28	medium	2.92	0.863	0.806	Disease	0.85	Disease	0.74 (87%)	Disease		-1.817	Destabilizing	-0.55	Reduced stability	0.169009	Stabilising	0.33	-1.07
29	Mutagenesis	A136G	0.982	probably damaging	-2.12	Neutral	0.04	Damaging	0.798	Unknown	TOLERATED	-2.37	low	1.765	0.539	0.321	Neutral	0.519	Disease	0.50 (78%)	Disease		-1.454	Destabilizing	-2.45	Reduced stability	0.180074	Destabilising	-2.78	-1.81
30	Natural variant VAR_006420	M139I	0.988	probably damaging	-1.71	Neutral	0.179	Tolerated	0.961	Pathogenic	TOLERATED	0.29	low	1.21	0.655	0.501	Disease	0.536	Disease	0.45 (84%)	Neutral		-0.768	Destabilizing	0.11	Increased stability	0.0844758	Destabilising	-0.37	-0.93
31	Natural variant VAR_010122	M139K	0.995	probably damaging	-4.71	Deleterious	0.001	Damaging	0.914	Pathogenic	DAMAGING	-3.18	medium	2.98	0.859	0.815	Disease	0.794	Disease	0.77 (88%)	Disease		-0.654	Destabilizing	0.05	Increased stability	0.0504717	Destabilising	-2.88	-0.92
32	Natural variant VAR_006421	M139T	0.995	probably damaging	-4.16	Deleterious	0.002	Damaging	0.912	Pathogenic	TOLERATED	-1.02	medium	2.98	0.789	0.65	Disease	0.538	Disease	0.73 (87%)	Disease		-1.125	Destabilizing	-0.67	Reduced stability	0.147456	Destabilising	-2.44	-0.38
33	Natural variant VAR_006422	M139V	0.988	probably damaging	-2.18	Neutral	0.157	Tolerated	0.968	Pathogenic	TOLERATED	0.12	low	1.695	0.641	0.516	Disease	0.538	Disease	0.59 (82%)	Disease		-1.06	Destabilizing	-0.15	Reduced stability	0.105265	Destabilising	-0.67	-0.45
34	Natural variant VAR_081234	V142F	1	probably damaging	-4.55	Deleterious	0.001	Damaging	0.9	Pathogenic	TOLERATED	-2.55	medium	1.955	0.859	0.656	Disease	0.724	Disease	0.50 (82%)	Neutral		-1.027	Destabilizing	-0.09	Reduced stability	-0.146561	Stabilising	0.08	-1.26
35	Natural variant VAR_006423	I143F	1	probably damaging	-3.78	Deleterious	0.001	Damaging	0.9	Pathogenic	DAMAGING	-4.73	medium	2.925	0.887	0.676	Disease	0.793	Disease	0.65 (84%)	Disease		-1.483	Destabilizing	-0.3	Reduced stability	0.0542663	Destabilising	-1.29	-1.71
36	Natural variant VAR_006424	I143T	1	probably damaging	-4.38	Deleterious	0.001	Damaging	0.844	Unknown	DAMAGING	-5.19	medium	3.475	0.885	0.621	Disease	0.714	Disease	0.83 (90%)	Disease		-2.616	Highly Destabilizing	-1.06	Reduced stability	0.187652	Destabilising	-5.23	-2.69
37	Mutagenesis	I143V	0.995	probably damaging	-0.62	Neutral	0.536	Tolerated	0.691	Unknown	TOLERATED	-1.1	low	1.27	0.545	0.15	Neutral	0.221	Neutral	0.39 (86%)	Neutral		-1.363	Destabilizing	-0.35	Reduced stability	0.153528	Destabilising	-1.6	-1.55
38	Natural variant VAR_006425	M146I	0.988	probably damaging	-3.76	Deleterious	0.002	Damaging	0.934	Pathogenic	TOLERATED	-1.68	medium	3.05	0.697	0.684	Disease	0.826	Disease	0.83 (90%)	Disease		-0.99	Destabilizing	0.11	Increased stability	0.0833086	Stabilising	0.88	-1.09
39	Natural variant VAR_006426	M146L	0.942	possibly damaging	-2.84	Deleterious	0.005	Damaging	0.897	Pathogenic	TOLERATED	-1	medium	2.3	0.648	0.598	Disease	0.826	Disease	0.82 (90%)	Disease		-0.99	Destabilizing	0.54	Increased stability	0.0604179	Stabilising	0.82	-0.42
40	Natural variant VAR_006427	M146V	0.988	probably damaging	-3.74	Deleterious	0.012	Damaging	0.941	Pathogenic	TOLERATED	-0.47	low	1.875	0.723	0.632	Disease	0.709	Disease	0.63 (84%)	Disease		-1.397	Destabilizing	-0.15	Reduced stability	0.118003	Destabilising	-0.63	-0.41
41	Natural variant VAR_010123	T147I	1	probably damaging	-5.61	Deleterious	0	Damaging	0.942	Pathogenic	DAMAGING	-6.27	medium	2.995	0.892	0.818	Disease	0.932	Disease	0.81 (89%)	Disease		0.494	Stabilizing	0.34	Increased stability	0.0308253	Stabilising	1.77	1.85
42	Mutagenesis	L150P	1	probably damaging	-6.58	Deleterious	0	Damaging	0.907	Pathogenic	DAMAGING	-5.59	high	3.57	0.959	0.838	Disease	0.94	Disease	0.85 (91%)	Disease		-0.864	Destabilizing	-2.23	Reduced stability	0.262617	Destabilising	-2.82	-0.48
43	Natural variant VAR_081235	L153V	0.999	probably damaging	-2.8	Deleterious	0.002	Damaging	0.828	Unknown	DAMAGING	-4.46	medium	2.96	0.812	0.679	Disease	0.856	Disease	0.82 (90%)	Disease		-1	Destabilizing	-0.67	Reduced stability	0.0827106	Destabilising	-2.1	-0.91
44	Natural variant VAR_081236	Y154C	1	probably damaging	-8.46	Deleterious	0	Damaging	0.877	Unknown	DAMAGING	-7.71	high	3.59	0.932	0.788	Disease	0.921	Disease	0.86 (91%)	Disease		-1.623	Destabilizing	-1.35	Reduced stability	0.244693	Destabilising	-4.25	-2.27
45	Natural variant VAR_081237	Y154N	1	probably damaging	-8.46	Deleterious	0	Damaging	0.877	Unknown	DAMAGING	-6.88	high	3.59	0.932	0.708	Disease	0.922	Disease	0.86 (91%)	Disease		-2.552	Highly Destabilizing	-2.9	Reduced stability	0.271758	Destabilising	-1.41	-1.58
46	Natural variant VAR_081238	Y159F	0.992	probably damaging	-3.76	Deleterious	0.001	Damaging	0.705	Unknown	TOLERATED	-2.75	medium	3.025	0.542	0.633	Disease	0.859	Disease	0.82 (90%)	Disease		-0.759	Destabilizing	-0.55	Reduced stability	-0.0120655	Destabilising	-1.1	-0.64
47	Natural variant VAR_006428	H163R	0.849	possibly damaging	-6.61	Deleterious	0.096	Tolerated	0.86	Unknown	TOLERATED	-1.03	low	1.785	0.64	0.245	Neutral	0.755	Disease	0.65 (84%)	Disease		-0.865	Destabilizing	0.15	Increased stability	-0.257623	Destabilising	-0.76	1.82
48	Natural variant VAR_006429	H163Y	0.986	probably damaging	-5.16	Deleterious	0.046	Damaging	0.822	Unknown	DAMAGING	-3.63	low	1.555	0.581	0.351	Neutral	0.724	Disease	0.58 (82%)	Disease		1.233	Stabilizing	0.35	Increased stability	-0.26926	Destabilising	-0.39	-0.05
49	Natural variant VAR_010124	W165C	1	probably damaging	-12.34	Deleterious	0	Damaging	0.933	Pathogenic	DAMAGING	-7.68	high	3.505	0.929	0.786	Disease	0.846	Disease	0.84 (90%)	Disease		-1.567	Destabilizing	-0.01	Reduced stability	0.168625	Stabilising	0.12	-1.78
50	Mutagenesis	W165G	1	probably damaging	-12.33	Deleterious	0	Damaging	0.893	Pathogenic	DAMAGING	-7.01	high	3.505	0.902	0.813	Disease	0.877	Disease	0.84 (90%)	Disease		-2.546	Highly Destabilizing	-0.83	Reduced stability	0.289339	Destabilising	-2.93	-2.39
51	Natural variant VAR_016216	L166P	0.469	possibly damaging	-6.63	Deleterious	0.006	Damaging	0.953	Pathogenic	DAMAGING	-6.47	medium	3.475	0.944	0.786	Disease	0.91	Disease	0.82 (90%)	Disease		-1.091	Destabilizing	-2.75	Reduced stability	0.218902	Destabilising	-1	-0.97
52	Mutagenesis	I168T	0.076	benign	-2.61	Deleterious	0.011	Damaging	0.675	Unknown	TOLERATED	-1.45	low	1.9	0.503	0.148	Neutral	0.292	Neutral	0.36 (87%)	Neutral		-1.202	Destabilizing	-1.5	Reduced stability	-0.0889507	Destabilising	-2.87	-0.92
53	Natural variant VAR_006430	S169L	0.977	probably damaging	-5.68	Deleterious	0	Damaging	0.835	Unknown	DAMAGING	-4.02	high	3.55	0.811	0.85	Disease	0.911	Disease	0.86 (91%)	Disease		0.436	Stabilizing	1.41	Increased stability	-0.0330958	Stabilising	2.54	0.66
54	Natural variant VAR_006431	S169P	0.997	probably damaging	-4.75	Deleterious	0.001	Damaging	0.885	Pathogenic	DAMAGING	-5.16	high	3.55	0.907	0.801	Disease	0.918	Disease	0.86 (91%)	Disease		0.125	Stabilizing	-1.62	Reduced stability	0.089043	Stabilising	1.2	1.44
55	Natural variant VAR_081240	S170F	0.999	probably damaging	-5.56	Deleterious	0	Damaging	0.932	Pathogenic	DAMAGING	-5.12	medium	3.34	0.789	0.608	Disease	0.866	Disease	0.84 (90%)	Disease		-0.353	Destabilizing	-0.85	Reduced stability	-0.00516431	Stabilising	0.76	-0.15
56	Natural variant VAR_006432	L171P	1	probably damaging	-6.28	Deleterious	0.001	Damaging	0.937	Pathogenic	DAMAGING	-6.08	medium	3.235	0.942	0.593	Disease	0.843	Disease	0.79 (89%)	Disease		-0.834	Destabilizing	-2.23	Reduced stability	0.111459	Destabilising	-1.45	-0.44
57	Natural variant VAR_010125	L173W	0.998	probably damaging	-5.69	Deleterious	0	Damaging	0.886	Pathogenic	DAMAGING	-7.39	medium	3.435	0.865	0.465	Neutral	0.768	Disease	0.84 (90%)	Disease		-1.749	Destabilizing	-1.33	Reduced stability	0.118034	Destabilising	-2.77	-2.31
58	Natural variant VAR_016217	L174M	0.999	probably damaging	-1.76	Neutral	0.002	Damaging	0.905	Pathogenic	DAMAGING	-5.05	high	3.61	0.673	0.265	Neutral	0.558	Disease	0.85 (91%)	Disease		-0.575	Destabilizing	-0.99	Reduced stability	0.101191	Destabilising	-2.44	0.43
59	Mutagenesis	F176L	0	benign	1.01	Neutral	1	Tolerated	0.853	Pathogenic	TOLERATED	0.74	neutral	0.5	0.518	0.059	Neutral	0.144	Neutral	0.13 (95%)	Neutral		-0.563	Destabilizing	0.1	Increased stability	-0.00188818	Destabilising	-0.85	0.41
60	Natural variant VAR_075263	F177L	0.992	probably damaging	-5.69	Deleterious	0.003	Damaging	0.814	Unknown	TOLERATED	-1.46	low	1.74	0.848	0.465	Neutral	0.553	Disease	0.62 (83%)	Disease		-0.755	Destabilizing	0.64	Increased stability	0.0856276	Destabilising	-0.81	-3.37
61	Natural variant VAR_075264	F177S	0.984	probably damaging	-7.58	Deleterious	0	Damaging	0.916	Pathogenic	DAMAGING	-3.23	medium	2.8	0.916	0.613	Disease	0.694	Disease	0.82 (90%)	Disease		-3.139	Highly Destabilizing	-0.42	Reduced stability	0.363472	Destabilising	-5.79	0.46
62	Natural variant VAR_075265	S178P	0.998	probably damaging	-3.22	Deleterious	0.005	Damaging	0.82	Unknown	DAMAGING	-4.08	medium	3.145	0.897	0.547	Disease	0.778	Disease	0.68 (85%)	Disease		0.404	Stabilizing	-2.42	Reduced stability	0.107032	Destabilising	-1.9	1.3
63	Natural variant VAR_081241	G183V	0.988	probably damaging	-3.96	Deleterious	0.203	Tolerated	0.809	Unknown	TOLERATED	-1.49	low	1.76	0.804	0.515	Disease	0.548	Disease	0.45 (84%)	Neutral		1.193	Stabilizing	0.72	Increased stability	0.022223	Stabilising	4.03	1.07
64	Natural variant VAR_081242	E184D	0.878	possibly damaging	-2.64	Deleterious	0.013	Damaging	0.951	Pathogenic	TOLERATED	-0.82	medium	2.73	0.546	0.517	Disease	0.675	Disease	0.70 (86%)	Disease		-1.229	Destabilizing	-1.07	Reduced stability	0.161846	Destabilising	-1.6	0.34
65	Mutagenesis	E184G	0.878	possibly damaging	-6.11	Deleterious	0.005	Damaging	0.826	Pathogenic	DAMAGING	-3.02	medium	3.28	0.743	0.719	Disease	0.82	Disease	0.83 (90%)	Disease		-0.348	Destabilizing	-3.05	Reduced stability	0.298611	Destabilising	-1.67	-0.63
66	Mutagenesis	I202F	0.978	probably damaging	-2.37	Neutral	0.007	Damaging	0.884	Pathogenic	TOLERATED	-2.7	medium	2.48	0.814	0.688	Disease	0.802	Disease	0.68 (85%)	Disease		-0.82	Destabilizing	-0.86	Reduced stability	0.0746931	Destabilising	-2.17	-0.51
67	Natural variant VAR_016218	G206A	1	probably damaging	-5.66	Deleterious	0.016	Damaging	0.927	Pathogenic	DAMAGING	-5.64	low	1.91	0.862	0.742	Disease	0.782	Disease	0.49 (83%)	Neutral		0.488	Stabilizing	0.48	Increased stability	0.00784521	Destabilising	-0.55	-0.98
68	Natural variant VAR_081243	G206D	1	probably damaging	-6.61	Deleterious	0	Damaging	0.966	Pathogenic	DAMAGING	-6.74	medium	3.5	0.913	0.88	Disease	0.927	Disease	0.84 (90%)	Disease		-1.097	Destabilizing	-2.76	Reduced stability	0.140914	Destabilising	-2.16	0.78
69	Natural variant VAR_075266	G206S	1	probably damaging	-5.66	Deleterious	0.003	Damaging	0.926	Pathogenic	DAMAGING	-5.91	medium	2.03	0.858	0.72	Disease	0.758	Disease	0.61 (83%)	Disease		-0.371	Destabilizing	-2.32	Reduced stability	0.0618071	Destabilising	-1.83	-0.14
70	Natural variant VAR_075267	G209E	1	probably damaging	-7.56	Deleterious	0	Damaging	0.965	Pathogenic	DAMAGING	-7.14	medium	3.385	0.942	0.926	Disease	0.952	Disease	0.89 (92%)	Disease		-1.322	Destabilizing	-2.08	Reduced stability	0.0715056	Destabilising	-3.99	1.39
71	Natural variant VAR_009210	G209R	1	probably damaging	-7.56	Deleterious	0	Damaging	0.967	Pathogenic	DAMAGING	-7.85	high	3.735	0.957	0.922	Disease	0.951	Disease	0.90 (93%)	Disease		-0.95	Destabilizing	-2.2	Reduced stability	-0.130333	Destabilising	-5.19	-0.75
72	Natural variant VAR_006433	G209V	1	probably damaging	-8.51	Deleterious	0	Damaging	0.941	Pathogenic	DAMAGING	-7.03	high	3.735	0.952	0.925	Disease	0.955	Disease	0.90 (93%)	Disease		0.852	Stabilizing	-0.28	Reduced stability	0.00255211	Destabilising	-2.5	-0.56
73	Mutagenesis	S212Y	0.537	possibly damaging	-2.28	Neutral	0.001	Damaging	0.586	Unknown	DAMAGING	-4.08	low	1.82	0.819	0.504	Disease	0.832	Disease	0.52 (79%)	Disease		-0.627	Destabilizing	-0.4	Reduced stability	-0.00557427	Stabilising	2.07	-0.7
74	Natural variant VAR_075268	I213L	0.995	probably damaging	-1.89	Neutral	0.002	Damaging	0.85	Unknown	TOLERATED	-1.81	medium	2.19	0.764	0.499	Neutral	0.574	Disease	0.68 (85%)	Disease		-1.136	Destabilizing	0.36	Increased stability	0.0882009	Destabilising	-1.61	-2
75	Natural variant VAR_006434	I213T	1	probably damaging	-4.72	Deleterious	0	Damaging	0.913	Pathogenic	DAMAGING	-4.86	medium	3.125	0.903	0.793	Disease	0.802	Disease	0.85 (91%)	Disease		-1.941	Destabilizing	-3.12	Reduced stability	0.179545	Destabilising	-3.08	-1.2
76	Mutagenesis	H214D	1	probably damaging	-8.51	Deleterious	0.002	Damaging	0.873	Pathogenic	DAMAGING	-4.29	medium	3.405	0.951	0.8	Disease	0.749	Disease	0.84 (90%)	Disease		-0.097	Destabilizing	-0.26	Reduced stability	0.109495	Stabilising	1.66	0.3
77	Natural variant VAR_081244	G217R	1	probably damaging	-7.33	Deleterious	0	Damaging	0.934	Pathogenic	DAMAGING	-3.75	medium	3.435	0.923	0.794	Disease	0.85	Disease	0.82 (90%)	Disease		-0.774	Destabilizing	-2.48	Reduced stability	-0.048668	Destabilising	-3.41	-0.51
78	Natural variant VAR_010126	L219P	1	probably damaging	-6.62	Deleterious	0	Damaging	0.93	Pathogenic	DAMAGING	-5.16	medium	2.665	0.947	0.326	Neutral	0.463	Neutral	0.63 (84%)	Disease		-0.78	Destabilizing	-2.23	Reduced stability	0.0711292	Destabilising	-4.19	-0.01
79	Mutagenesis	L219F	1	probably damaging	-3.78	Deleterious	0	Damaging	0.92	Pathogenic	DAMAGING	-3.97	medium	3.125	0.715	0.608	Disease	0.76	Disease	0.83 (90%)	Disease		-1.079	Destabilizing	-0.63	Reduced stability	0.0389877	Stabilising	0.17	-0.48
80	Natural variant VAR_075269	Q222R	0.999	probably damaging	-3.78	Deleterious	0	Damaging	0.892	Pathogenic	TOLERATED	-1.67	medium	2.08	0.837	0.626	Disease	0.552	Disease	0.49 (83%)	Neutral		-0.51	Destabilizing	-0.15	Reduced stability	-0.0761428	Destabilising	-2.46	-0.05
81	Mutagenesis	Q223R	0.999	probably damaging	-3.78	Deleterious	0	Damaging	0.892	Pathogenic	DAMAGING	-4.14	medium	3.185	0.879	0.76	Disease	0.77	Disease	0.84 (90%)	Disease		-0.573	Destabilizing	-0.72	Reduced stability	-0.07385	Destabilising	-2.9	-0.06
82	Mutagenesis	L226F	1	probably damaging	-3.78	Deleterious	0	Damaging	0.932	Pathogenic	DAMAGING	-5.45	high	3.69	0.84	0.286	Neutral	0.433	Neutral	0.86 (91%)	Disease		-1.255	Destabilizing	-1.26	Reduced stability	0.0491494	Destabilising	-0.84	-0.95
83	Natural variant VAR_081245	I229F	1	probably damaging	-3.68	Deleterious	0.001	Damaging	0.91	Pathogenic	DAMAGING	-3.15	medium	3.325	0.876	0.479	Neutral	0.65	Disease	0.83 (90%)	Disease		-1.508	Destabilizing	-0.86	Reduced stability	0.0947109	Destabilising	-1.61	-2.04
84	Mutagenesis	S230I	1	probably damaging	-4.64	Deleterious	0.001	Damaging	0.903	Pathogenic	DAMAGING	-6.18	high	3.53	0.911	0.635	Disease	0.806	Disease	0.83 (90%)	Disease		0.144	Stabilizing	1.2	Increased stability	0.00949779	Stabilising	8.64	0.53
85	Natural variant VAR_006435	A231T	1	probably damaging	-3.65	Deleterious	0.001	Damaging	0.913	Pathogenic	TOLERATED	-2.67	medium	2.64	0.712	0.366	Neutral	0.589	Disease	0.79 (89%)	Disease		-1.651	Destabilizing	-2.82	Reduced stability	0.0489271	Destabilising	-2.58	-2.08
86	Natural variant VAR_006436	A231V	1	probably damaging	-3.75	Deleterious	0.001	Damaging	0.966	Pathogenic	DAMAGING	-3.44	low	1.71	0.793	0.368	Neutral	0.439	Neutral	0.44 (85%)	Neutral		-0.569	Destabilizing	-0.85	Reduced stability	0.0552673	Destabilising	-0.31	-0.42
87	Natural variant VAR_009211	M233L	0.972	probably damaging	-2.74	Deleterious	0.055	Tolerated	0.914	Pathogenic	TOLERATED	-1.16	low	1.88	0.806	0.436	Neutral	0.773	Disease	0.82 (90%)	Disease		-0.711	Destabilizing	0.54	Increased stability	0.0633336	Stabilising	0.4	-1.83
88	Natural variant VAR_006437	M233T	0.998	probably damaging	-5.5	Deleterious	0.001	Damaging	0.923	Pathogenic	TOLERATED	-1.81	low	1.935	0.896	0.519	Disease	0.576	Disease	0.74 (87%)	Disease		-1.931	Destabilizing	-1.19	Reduced stability	0.188434	Destabilising	-4.65	-0.44
89	Natural variant VAR_006438	L235P	1	probably damaging	-6.57	Deleterious	0	Damaging	0.93	Pathogenic	DAMAGING	-5.9	medium	3.43	0.953	0.645	Disease	0.844	Disease	0.83 (90%)	Disease		-1.21	Destabilizing	-4.14	Reduced stability	0.249488	Destabilising	-6.13	-1.62
90	Natural variant VAR_081246	L235R	1	probably damaging	-5.62	Deleterious	0	Damaging	0.937	Pathogenic	DAMAGING	-5.38	medium	3.43	0.943	0.737	Disease	0.848	Disease	0.82 (90%)	Disease		-1.885	Destabilizing	-2.78	Reduced stability	0.0822322	Destabilising	-8.04	-1
91	Natural variant VAR_081247	L235V	1	probably damaging	-2.79	Deleterious	0.002	Damaging	0.944	Pathogenic	TOLERATED	-0.7	medium	2.625	0.773	0.254	Neutral	0.388	Neutral	0.64 (84%)	Disease		-1.21	Destabilizing	-3.04	Reduced stability	0.170173	Destabilising	-2.25	-1.96
92	Natural variant VAR_081248	F237I	1	probably damaging	-5.72	Deleterious	0.001	Damaging	0.905	Pathogenic	DAMAGING	-4.88	medium	2.99	0.865	0.729	Disease	0.813	Disease	0.80 (89%)	Disease		-1.232	Destabilizing	0.31	Increased stability	0.0769331	Stabilising	2.36	-2.59
93	Natural variant VAR_081249	F237L	1	probably damaging	-5.72	Deleterious	0.124	Tolerated	0.914	Pathogenic	TOLERATED	-2.86	low	1.67	0.853	0.658	Disease	0.761	Disease	0.65 (84%)	Disease		-1.232	Destabilizing	0.64	Increased stability	0.0410327	Stabilising	1.7	-1.92
94	Mutagenesis	I238M	0.997	probably damaging	-2.86	Deleterious	0.002	Damaging	0.89	Pathogenic	DAMAGING	-3.11	medium	2.78	0.642	0.515	Disease	0.52	Disease	0.65 (84%)	Disease		-0.84	Destabilizing	-0.63	Reduced stability	0.108327	Destabilising	-2.07	-0.15
95	Mutagenesis	K239N	1	probably damaging	-4.77	Deleterious	0.001	Damaging	0.728	Unknown	TOLERATED	-1.9	medium	2.765	0.819	0.646	Disease	0.727	Disease	0.68 (85%)	Disease		-1.156	Destabilizing	-2.5	Reduced stability	0.153001	Destabilising	-4.97	-0.93
96	Mutagenesis	T245P	1	probably damaging	-4.92	Deleterious	0.001	Damaging	0.835	Unknown	DAMAGING	-4.64	high	3.63	0.856	0.787	Disease	0.94	Disease	0.82 (90%)	Disease		-0.618	Destabilizing	-1.11	Reduced stability	0.116641	Destabilising	-1.19	0.05
97	Natural variant VAR_006439	A246E	0.995	probably damaging	-3.11	Deleterious	0.005	Damaging	0.86	Pathogenic	TOLERATED	-2.21	medium	2.805	0.802	0.626	Disease	0.844	Disease	0.80 (89%)	Disease		-1.337	Destabilizing	-2.55	Reduced stability	0.102244	Destabilising	-2.68	-0.97
98	Mutagenesis	L248R	1	probably damaging	-2.92	Deleterious	0.003	Damaging	0.93	Pathogenic	DAMAGING	-3.14	medium	2.67	0.881	0.73	Disease	0.783	Disease	0.69 (86%)	Disease		-0.707	Destabilizing	-0.29	Reduced stability	-0.134081	Destabilising	-0.72	0.57
99	Natural variant VAR_006440	L250S	1	probably damaging	-5.72	Deleterious	0	Damaging	0.908	Pathogenic	DAMAGING	-7.34	high	3.735	0.929	0.796	Disease	0.857	Disease	0.86 (91%)	Disease		-2.934	Highly Destabilizing	-3.66	Reduced stability	0.313019	Destabilising	-7.95	-3.43
100	Mutagenesis	Y256F	1	probably damaging	-2.51	Deleterious	0.027	Damaging	0.73	Unknown	DAMAGING	-3.35	high	3.56	0.773	0.504	Disease	0.825	Disease	0.82 (90%)	Disease		-0.797	Destabilizing	-0.46	Reduced stability	0.0840206	Stabilising	0.23	-2.83
101	Mutagenesis	Y256S	1	probably damaging	-6.73	Deleterious	0.001	Damaging	0.809	Unknown	DAMAGING	-6.92	high	3.56	0.958	0.824	Disease	0.882	Disease	0.83 (90%)	Disease		-2.696	Highly Destabilizing	-0.69	Reduced stability	0.294703	Destabilising	-2.54	-0.23
102	Mutagenesis	D257A	1	probably damaging	-7.12	Deleterious	0	Damaging	0.915	Pathogenic	DAMAGING	-8.36	medium	3.415	0.832	0.84	Disease	0.914	Disease	0.90 (93%)	Disease		0.386	Stabilizing	1.6	Increased stability	0.0941558	Destabilising	-1.66	0.22
103	Mutagenesis	D257E	1	probably damaging	-3.67	Deleterious	0	Damaging	0.848	Pathogenic	DAMAGING	-6.99	medium	3.415	0.686	0.78	Disease	0.902	Disease	0.88 (92%)	Disease		-0.482	Destabilizing	1.48	Increased stability	0.0656007	Destabilising	-1.13	0.89
104	Natural variant VAR_006441	A260V	1	probably damaging	-3.66	Deleterious	0	Damaging	0.965	Pathogenic	DAMAGING	-5.9	medium	3.06	0.736	0.679	Disease	0.788	Disease	0.88 (92%)	Disease		-0.317	Destabilizing	-0.84	Reduced stability	0.0826172	Destabilising	-1.76	-0.73
105	Natural variant VAR_075270	V261F	1	probably damaging	-4.54	Deleterious	0	Damaging	0.915	Pathogenic	DAMAGING	-8.07	high	3.76	0.847	0.793	Disease	0.873	Disease	0.90 (93%)	Disease		-1.313	Destabilizing	-1	Reduced stability	0.0820866	Destabilising	-0.43	-1.11
106	Natural variant VAR_006442	L262F	1	probably damaging	-3.63	Deleterious	0.001	Damaging	0.915	Pathogenic	DAMAGING	-6.41	high	3.76	0.774	0.54	Disease	0.679	Disease	0.89 (92%)	Disease		-0.614	Destabilizing	-0.63	Reduced stability	-0.260727	Destabilising	-0.18	-0.51
107	Natural variant VAR_070025	L262V	0.999	probably damaging	-2.72	Deleterious	0.001	Damaging	0.926	Pathogenic	DAMAGING	-5.59	medium	3.41	0.692	0.587	Disease	0.689	Disease	0.85 (91%)	Disease		-0.525	Destabilizing	-0.67	Reduced stability	-0.175729	Stabilising	0.11	0.76
108	Natural variant VAR_081250	C263F	0.987	probably damaging	-6.85	Deleterious	0.001	Damaging	0.919	Pathogenic	TOLERATED	-2.13	medium	3.13	0.77	0.607	Disease	0.79	Disease	0.81 (89%)	Disease		-0.75	Destabilizing	-0.06	Reduced stability	0.0862785	Stabilising	0.56	-0.72
109	Natural variant VAR_006443	C263R	0.975	probably damaging	-7.21	Deleterious	0.002	Damaging	0.943	Pathogenic	TOLERATED	-2.53	medium	3.13	0.847	0.724	Disease	0.854	Disease	0.80 (89%)	Disease		-0.086	Destabilizing	0.19	Increased stability	-0.00331062	Stabilising	0.4	0.35
110	Natural variant VAR_006444	P264L	1	probably damaging	-9.08	Deleterious	0	Damaging	0.936	Pathogenic	DAMAGING	-6.75	high	3.75	0.819	0.8	Disease	0.867	Disease	0.90 (93%)	Disease		-0.253	Destabilizing	0.78	Increased stability	-0.144574	Stabilising	0.56	-0.24
111	Natural variant VAR_016219	G266S	1	probably damaging	-5.45	Deleterious	0	Damaging	0.916	Pathogenic	DAMAGING	-9.84	medium	3.42	0.804	0.708	Disease	0.769	Disease	0.89 (92%)	Disease		-1.469	Destabilizing	-1.34	Reduced stability	0.0811695	Destabilising	-1.1	-1.19
112	Natural variant VAR_006445	P267S	1	probably damaging	-7.26	Deleterious	0	Damaging	0.949	Pathogenic	DAMAGING	-7.9	medium	3.39	0.684	0.69	Disease	0.688	Disease	0.88 (92%)	Disease		-2.061	Highly Destabilizing	-0.58	Reduced stability	0.0768605	Destabilising	-2.38	-1.75
113	Natural variant VAR_006446	P267T	1	probably damaging	-7.26	Deleterious	0	Damaging	0.898	Pathogenic	DAMAGING	-8.36	high	3.735	0.718	0.656	Disease	0.65	Disease	0.89 (92%)	Disease		-1.865	Destabilizing	0.21	Increased stability	0.00301153	Destabilising	-1.39	-1.66
114	Natural variant VAR_006447	R269G	1	probably damaging	-6.15	Deleterious	0.001	Damaging	0.882	Pathogenic	DAMAGING	-5.47	medium	3.465	0.804	0.553	Disease	0.611	Disease	0.85 (91%)	Disease		-1.71	Destabilizing	-1.06	Reduced stability	0.134648	Destabilising	-1.53	-1.32
115	Natural variant VAR_006448	R269H	1	probably damaging	-4.34	Deleterious	0.001	Damaging	0.915	Pathogenic	DAMAGING	-4.73	medium	2.775	0.578	0.429	Neutral	0.533	Disease	0.76 (88%)	Disease		-1.691	Destabilizing	0.26	Increased stability	0.0738729	Destabilising	-1.74	-1.44
116	Natural variant VAR_016220	L271V	0.999	probably damaging	-2.72	Deleterious	0	Damaging	0.942	Pathogenic	DAMAGING	-3.8	high	3.74	0.744	0.329	Neutral	0.348	Neutral	0.81 (89%)	Disease		-1.325	Destabilizing	-2.88	Reduced stability	0.172106	Destabilising	-1.64	-1.69
117	Mutagenesis	V272A	0.999	probably damaging	-3.56	Deleterious	0.001	Damaging	0.922	Pathogenic	DAMAGING	-3.28	high	3.65	0.771	0.258	Neutral	0.43	Neutral	0.86 (91%)	Disease		-1.715	Destabilizing	0.84	Increased stability	0.204564	Destabilising	-1.05	-1.79
118	Mutagenesis	E273A	0.999	probably damaging	-5.46	Deleterious	0.002	Damaging	0.961	Pathogenic	DAMAGING	-4.86	high	3.655	0.788	0.502	Disease	0.471	Neutral	0.86 (91%)	Disease		-0.623	Destabilizing	-0.02	Reduced stability	0.00224686	Stabilising	0.55	-0.12
119	Natural variant VAR_075271	T274R	1	probably damaging	-5.38	Deleterious	0.001	Damaging	0.927	Pathogenic	TOLERATED	-2.22	medium	3.405	0.853	0.554	Disease	0.57	Disease	0.82 (90%)	Disease		-0.891	Destabilizing	2.01	Increased stability	-0.147743	Destabilising	-0.18	-0.88
120	Natural variant VAR_081251	A275V	1	probably damaging	-3.66	Deleterious	0	Damaging	0.965	Pathogenic	DAMAGING	-4.74	medium	2.985	0.818	0.399	Neutral	0.463	Neutral	0.66 (85%)	Disease		-0.593	Destabilizing	-1.69	Reduced stability	0.0700388	Stabilising	0.7	-0.96
121	Natural variant VAR_081252	R278I	1	probably damaging	-7.29	Deleterious	0	Damaging	0.904	Pathogenic	DAMAGING	-4.75	high	3.705	0.781	0.576	Disease	0.679	Disease	0.86 (91%)	Disease		0.403	Stabilizing	0.63	Increased stability	-0.0935952	Stabilising	1.18	1.29
122	Natural variant VAR_006449	R278T	1	probably damaging	-5.46	Deleterious	0	Damaging	0.941	Pathogenic	DAMAGING	-3.32	medium	3.36	0.726	0.507	Disease	0.641	Disease	0.86 (91%)	Disease		0.034	Stabilizing	-0.31	Reduced stability	-0.0999933	Stabilising	0.7	-0.12
123	Mutagenesis	R278K	0.998	probably damaging	-2.76	Deleterious	0	Damaging	0.943	Pathogenic	TOLERATED	-2.02	medium	2.9	0.511	0.667	Disease	0.728	Disease	0.77 (88%)	Disease		-0.185	Destabilizing	-0.32	Reduced stability	-0.199956	Stabilising	1.07	-1.04
124	Natural variant VAR_006450	E280A	0.999	probably damaging	-5.42	Deleterious	0.002	Damaging	0.961	Pathogenic	TOLERATED	-2.24	medium	2.635	0.842	0.257	Neutral	0.56	Disease	0.74 (87%)	Disease		-0.49	Destabilizing	0.22	Increased stability	0.208154	Destabilising	-0.64	-0.37
125	Natural variant VAR_006451	E280G	1	probably damaging	-6.33	Deleterious	0.001	Damaging	0.853	Unknown	DAMAGING	-3.93	high	3.605	0.879	0.332	Neutral	0.657	Disease	0.86 (91%)	Disease		-0.734	Destabilizing	0.49	Increased stability	0.172224	Destabilising	-0.76	-0.24
126	Natural variant VAR_009212	L282R	0.998	probably damaging	-4.56	Deleterious	0	Damaging	0.903	Pathogenic	TOLERATED	-2.49	medium	2.74	0.904	0.556	Disease	0.688	Disease	0.68 (85%)	Disease		-1.185	Destabilizing	-0.38	Reduced stability	0.114689	Stabilising	5.8	-0.4
127	Natural variant VAR_081253	L282V	0.801	possibly damaging	0.42	Neutral	0.005	Damaging	0.879	Unknown	TOLERATED	0.64	medium	2.19	0.491	0.034	Neutral	0.211	Neutral	0.21 (92%)	Neutral		-1.23	Destabilizing	-0.46	Reduced stability	0.260238	Destabilising	-0.89	-1.63
128	Mutagenesis	P284S	1	probably damaging	-7.28	Deleterious	0.001	Damaging	0.928	Pathogenic	DAMAGING	-4.5	medium	3.395	0.825	0.719	Disease	0.719	Disease	0.88 (92%)	Disease		-1.295	Destabilizing	0.8	Increased stability	0.0105851	Stabilising	0.37	-0.99
129	Natural variant VAR_006452	A285V	1	probably damaging	-3.68	Deleterious	0.001	Damaging	0.962	Pathogenic	TOLERATED	-2.98	high	3.675	0.861	0.571	Disease	0.63	Disease	0.86 (91%)	Disease		-0.338	Destabilizing	-0.33	Reduced stability	0.0484217	Destabilising	-5.4	-0.63
130	Natural variant VAR_006453	L286V	0.999	probably damaging	-2.71	Deleterious	0	Damaging	0.928	Pathogenic	DAMAGING	-5.45	high	3.72	0.826	0.612	Disease	0.642	Disease	0.86 (91%)	Disease		-1.039	Destabilizing	0.05	Increased stability	0.349634	Destabilising	-2.64	-2
131	Mutagenesis	L286A	0.999	probably damaging	-4.45	Deleterious	0	Damaging	0.853	Unknown	DAMAGING	-7.31			0.927	0.77	Disease	0.757	Disease	0.86 (91%)	Disease		-2.152	Highly Destabilizing	-0.36	Reduced stability	0.439461	Stabilising	2.21	-1.29
132	Mutagenesis	L286E	1	probably damaging	-6.34	Deleterious	0	Damaging	0.889	Pathogenic	DAMAGING	-9.19			0.954	0.437	Neutral	0.533	Disease	0.86 (91%)	Disease		-1.524	Destabilizing	-0.85	Reduced stability	0.331107	Stabilising	11.91	-2.05
133	Natural variant VAR_010127	S289C	1	probably damaging	-4.53	Deleterious	0.001	Damaging	0.874	Pathogenic	DAMAGING	-5.6	medium	3.445	0.754	0.573	Disease	0.701	Disease	0.83 (90%)	Disease		-0.463	Destabilizing	1.04	Increased stability	0.095843	Destabilising	-6.56	-0.34
134	Mutagenesis	T291P	0.999	probably damaging	-3.65	Deleterious	0.012	Damaging	0.845	Unknown	DAMAGING	-3.08	medium	3.11	0.917	0.578	Disease	0.83	Disease	0.72 (86%)	Disease		-0.17	Destabilizing	0	Increased stability	0.0340108	Destabilising	-2.9	-0.17
135	Natural variant VAR_081255	R377M	1	probably damaging	-5.31	Deleterious	0.001	Damaging	0.92	Pathogenic	DAMAGING	-3.98	medium	3.18	0.704	0.409	Neutral	0.423	Neutral	0.79 (89%)	Disease		0.205	Stabilizing	0.1	Increased stability	0.122527	Destabilising	-2.02	1.13
136	Mutagenesis	R377W	1	probably damaging	-7.13	Deleterious	0	Damaging	0.798	Pathogenic	DAMAGING	-5.91	medium	3.18	0.727	0.48	Neutral	0.585	Disease	0.78 (88%)	Disease		-0.058	Destabilizing	0.24	Increased stability	0.063564	Destabilising	-0.58	0.35
137	Natural variant VAR_006455	G378E	1	probably damaging	-7.34	Deleterious	0.036	Damaging	0.929	Pathogenic	DAMAGING	-3.54	medium	3.495	0.781	0.715	Disease	0.758	Disease	0.84 (90%)	Disease		-1.35	Destabilizing	-0.63	Reduced stability	0.106502	Stabilising	1.89	-1.34
138	Natural variant VAR_081256	G378V	1	probably damaging	-8.25	Deleterious	0.001	Damaging	0.895	Pathogenic	DAMAGING	-4.19	medium	3.495	0.818	0.745	Disease	0.781	Disease	0.85 (91%)	Disease		-0.496	Destabilizing	0.47	Increased stability	0.110943	Destabilising	-1.24	-1.07
139	Natural variant VAR_081257	L381F	1	probably damaging	-3.67	Deleterious	0	Damaging	0.66	Unknown	DAMAGING	-5.39	medium	2.81	0.72	0.519	Disease	0.61	Disease	0.70 (86%)	Disease		-1.415	Destabilizing	-0.68	Reduced stability	0.0933934	Destabilising	-3.65	-1.2
140	Natural variant VAR_081258	L381V	0.983	probably damaging	-2.75	Deleterious	0	Damaging	0.806	Unknown	DAMAGING	-5.33	high	3.705	0.61	0.607	Disease	0.642	Disease	0.85 (91%)	Disease		-1.234	Destabilizing	-1.44	Reduced stability	0.281123	Destabilising	-2.29	-1.87
141	Natural variant VAR_006456	G384A	0.999	probably damaging	-5.5	Deleterious	0	Damaging	0.893	Pathogenic	DAMAGING	-5.6	high	3.755	0.684	0.829	Disease	0.871	Disease	0.88 (92%)	Disease		0.215	Stabilizing	1.57	Increased stability	0.052687	Stabilising	3.54	0.56
142	Mutagenesis	D385A	1	probably damaging	-7.33	Deleterious	0	Damaging	0.9	Pathogenic	DAMAGING	-6.86	high	3.715	0.869	0.9	Disease	0.937	Disease	0.89 (92%)	Disease		2.322	Highly Stabilizing	1.67	Increased stability	0.0467039	Stabilising	4.99	0.34
143	Mutagenesis	D385E	0.995	probably damaging	-3.67	Deleterious	0	Damaging	0.824	Pathogenic	DAMAGING	-5.55	high	3.715	0.717	0.823	Disease	0.899	Disease	0.88 (92%)	Disease		0.358	Stabilizing	0.08	Increased stability	0.0871472	Destabilising	-1.06	1.02
144	Mutagenesis	D385N	1	probably damaging	-4.58	Deleterious	0	Damaging	0.836	Pathogenic	DAMAGING	-6.42	high	3.715	0.766	0.822	Disease	0.909	Disease	0.87 (92%)	Disease		1.249	Stabilizing	0.03	Increased stability	0.0623908	Stabilising	0.54	2.01
145	Mutagenesis	F386S	1	probably damaging	-7.33	Deleterious	0	Damaging	0.902	Pathogenic	DAMAGING	-7.83	high	3.71	0.843	0.904	Disease	0.949	Disease	0.86 (91%)	Disease		-2.889	Highly Destabilizing	-2.66	Reduced stability	0.440685	Destabilising	-7.59	-3.62
146	Mutagenesis	Y389F	0.979	probably damaging	-3.66	Deleterious	0	Damaging	0.671	Unknown	DAMAGING	-4.54	high	3.71	0.385	0.59	Disease	0.808	Disease	0.86 (91%)	Disease		-0.799	Destabilizing	-0.05	Reduced stability	0.156825	Stabilising	3.57	-0.03
147	Natural variant VAR_010128	S390I	1	probably damaging	-5.3	Deleterious	0	Damaging	0.891	Pathogenic	DAMAGING	-7.87	high	3.735	0.874	0.825	Disease	0.891	Disease	0.85 (91%)	Disease		-0.225	Destabilizing	1.04	Increased stability	-0.00882589	Stabilising	6.46	-0.2
148	Mutagenesis	V391F	0.991	probably damaging	-4.37	Deleterious	0.001	Damaging	0.864	Pathogenic	DAMAGING	-4.6	medium	3.36	0.7	0.459	Neutral	0.857	Disease	0.85 (91%)	Disease		-0.959	Destabilizing	-1.05	Reduced stability	0.0232155	Destabilising	-1.65	-0.94
149	Natural variant VAR_006457	L392V	0.963	probably damaging	-2.75	Deleterious	0	Damaging	0.843	Unknown	DAMAGING	-5.07	high	3.735	0.614	0.474	Neutral	0.645	Disease	0.88 (92%)	Disease		-1.248	Destabilizing	-3.03	Reduced stability	0.148784	Destabilising	-2.45	-1.62
150	Natural variant VAR_075276	G394V	1	probably damaging	-8.24	Deleterious	0	Damaging	0.889	Pathogenic	DAMAGING	-7.06	high	3.68	0.852	0.791	Disease	0.825	Disease	0.86 (91%)	Disease		-0.141	Destabilizing	-0.28	Reduced stability	-0.0159145	Stabilising	2.69	-0.5
151	Natural variant VAR_070026	A396T	1	probably damaging	-3.11	Deleterious	0	Damaging	0.924	Pathogenic	DAMAGING	-4.18	medium	2.99	0.825	0.739	Disease	0.817	Disease	0.83 (90%)	Disease		-1.65	Destabilizing	-2.82	Reduced stability	0.110284	Destabilising	-3.79	-1.69
152	Natural variant VAR_010129	N405S	0.979	probably damaging	-3.76	Deleterious	0.126	Tolerated	0.859	Unknown	TOLERATED	-1.12	low	1.675	0.771	0.301	Neutral	0.41	Neutral	0.62 (83%)	Disease		-1.333	Destabilizing	0.18	Increased stability	0.194168	Destabilising	-2	-0.91
153	Natural variant VAR_075277	I408T	0.491	possibly damaging	-3.37	Deleterious	0.008	Damaging	0.657	Unknown	DAMAGING	-4.17	low	1.175	0.709	0.359	Neutral	0.465	Neutral	0.40 (86%)	Neutral		-2.189	Highly Destabilizing	-1.5	Reduced stability	0.157781	Destabilising	-8.56	-1.92
154	Natural variant VAR_009213	A409T	1	probably damaging	-3.66	Deleterious	0.104	Tolerated	0.906	Pathogenic	DAMAGING	-3.18	medium	2.405	0.772	0.74	Disease	0.784	Disease	0.62 (83%)	Disease		-1.501	Destabilizing	-2.05	Reduced stability	0.0825843	Destabilising	-6.59	-1.61
155	Natural variant VAR_006458	C410Y	1	probably damaging	-9.99	Deleterious	0	Damaging	0.905	Pathogenic	DAMAGING	-5.1	high	3.62	0.878	0.919	Disease	0.956	Disease	0.90 (93%)	Disease		-1.159	Destabilizing	-1.23	Reduced stability	0.071382	Destabilising	-2.78	-1.26
156	Mutagenesis	V412I	0.986	probably damaging	-0.87	Neutral	0.039	Damaging	0.855	Unknown	TOLERATED	-1.91	medium	2.085	0.328	0.141	Neutral	0.406	Neutral	0.39 (86%)	Neutral		0.223	Stabilizing	0.35	Increased stability	0.0815708	Stabilising	0.5	-0.1
157	Natural variant VAR_081259	G417A	0.999	probably damaging	-5.33	Deleterious	0	Damaging	0.897	Pathogenic	DAMAGING	-5.64	high	3.75	0.634	0.633	Disease	0.726	Disease	0.82 (90%)	Disease		-0.625	Destabilizing	0.48	Increased stability	0.0276553	Stabilising	2.57	0.29
158	Natural variant VAR_075278	L418F	1	probably damaging	-3.57	Deleterious	0.002	Damaging	0.907	Pathogenic	DAMAGING	-5.13	high	3.725	0.549	0.482	Neutral	0.65	Disease	0.84 (90%)	Disease		-1.641	Destabilizing	-1.26	Reduced stability	0.0576305	Destabilising	-0.4	-1.7
159	Mutagenesis	L420R	0.997	probably damaging	-5.1	Deleterious	0.001	Damaging	0.953	Pathogenic	DAMAGING	-4.95	medium	3.325	0.899	0.693	Disease	0.831	Disease	0.76 (88%)	Disease		-0.434	Destabilizing	-0.29	Reduced stability	-0.15814	Destabilising	-1.13	0.74
160	Mutagenesis	L424V	0.965	probably damaging	-2.69	Deleterious	0.109	Tolerated	0.908	Pathogenic	TOLERATED	-0.7	medium	2.585	0.5	0.173	Neutral	0.248	Neutral	0.45 (84%)	Neutral		-0.827	Destabilizing	-0.67	Reduced stability	-0.0208978	No change	0	-0.06
161	Natural variant VAR_006459	A426P	1	probably damaging	-4.48	Deleterious	0.002	Damaging	0.868	Pathogenic	DAMAGING	-4.1	high	3.55	0.864	0.389	Neutral	0.764	Disease	0.72 (86%)	Disease		-0.289	Destabilizing	-2.46	Reduced stability	-0.0470834	Destabilising	-1.22	0.03
162	Natural variant VAR_025605	A431E	1	probably damaging	-4.49	Deleterious	0.001	Damaging	0.918	Pathogenic	DAMAGING	-4.92	high	3.705	0.903	0.592	Disease	0.793	Disease	0.90 (93%)	Disease		-1.429	Destabilizing	-0.33	Reduced stability	0.119401	Stabilising	3.93	-0.98
163	Mutagenesis	L432P	1	probably damaging	-6.28	Deleterious	0	Damaging	0.942	Pathogenic	DAMAGING	-7.72			0.96	0.564	Disease	0.803	Disease	0.90 (93%)	Disease		-1.442	Destabilizing	-3.53	Reduced stability	0.304939	Destabilising	-5.48	-1.57
164	Mutagenesis	P433A	0.996	probably damaging	-7.17	Deleterious	0	Damaging	0.77	Pathogenic	DAMAGING	-5.55	high	3.735	0.846	0.531	Disease	0.489	Neutral	0.86 (91%)	Disease		-2.048	Highly Destabilizing	1.11	Increased stability	0.171621	Stabilising	0.8	-1.61
165	Mutagenesis	P433D	0.996	probably damaging	-7.18	Deleterious	0	Damaging	0.814	Pathogenic	DAMAGING	-7.08			0.923	0.741	Disease	0.779	Disease	0.90 (93%)	Disease		-2.731	Highly Destabilizing	0.11	Increased stability	0.242498	Stabilising	0.98	-2.55
166	Mutagenesis	P433G	1	probably damaging	-8.07	Deleterious	0	Damaging	0.782	Pathogenic	DAMAGING	-6.44			0.927	0.674	Disease	0.708	Disease	0.83 (90%)	Disease		-2.512	Highly Destabilizing	1.17	Increased stability	0.311638	Destabilising	-1.5	-2.47
167	Mutagenesis	A434C	1	probably damaging	-3.59	Deleterious	0	Damaging	0.895	Pathogenic	DAMAGING	-8.64	high	3.75	0.802	0.649	Disease	0.801	Disease	0.89 (92%)	Disease		-0.973	Destabilizing	0.09	Increased stability	0.119585	Destabilising	-9.3	-1.97
168	Mutagenesis	A434D	0.999	probably damaging	-5.38	Deleterious	0	Damaging	0.91	Pathogenic	DAMAGING	-8.22	high	3.75	0.882	0.743	Disease	0.886	Disease	0.88 (92%)	Disease		-2.354	Highly Destabilizing	0.21	Increased stability	0.27432	Stabilising	2.8	-0.58
169	Mutagenesis	A434G	0.98	probably damaging	-3.59	Deleterious	0	Damaging	0.683	Unknown	DAMAGING	-6.87	high	3.75	0.699	0.518	Disease	0.719	Disease	0.89 (92%)	Disease		-1.546	Destabilizing	-0.43	Reduced stability	0.39924	Stabilising	4.96	-1.42
170	Natural variant VAR_075280	L435F	0.999	probably damaging	-3.59	Deleterious	0	Damaging	0.913	Pathogenic	DAMAGING	-7	high	3.75	0.754	0.483	Neutral	0.56	Disease	0.81 (89%)	Disease		-1.488	Destabilizing	-0.6	Reduced stability	0.0793261	Stabilising	2.82	-2
171	Mutagenesis	L435A	0.999	probably damaging	-4.48	Deleterious	0	Damaging	0.827	Pathogenic	DAMAGING	-7.82			0.882	0.48	Neutral	0.621	Disease	0.89 (92%)	Disease		-2.619	Highly Destabilizing	-3.08	Reduced stability	0.436201	Stabilising	1.35	-1.53
172	Mutagenesis	L435G	1	probably damaging	-7.17	Deleterious	0	Damaging	0.584	Unknown	DAMAGING	-8.97			0.924	0.605	Disease	0.711	Disease	0.88 (92%)	Disease		-3.189	Highly Destabilizing	-2.11	Reduced stability	0.557281	Stabilising	11.59	-1.77
173	Mutagenesis	L435I	0.874	possibly damaging	-1.79	Neutral	0	Damaging	0.699	Unknown	DAMAGING	-5.94	high	3.75	0.486	0.355	Neutral	0.573	Disease	0.89 (92%)	Disease		-0.954	Destabilizing	-0.58	Reduced stability	0.241028	Stabilising	0.96	-3.15
174	Mutagenesis	L435R	0.999	probably damaging	-5.38	Deleterious	0	Damaging	0.953	Pathogenic	DAMAGING	-8.97	high	3.75	0.938	0.818	Disease	0.88	Disease	0.86 (91%)	Disease		-1.778	Destabilizing	-1.42	Reduced stability	0.219319	Stabilising	7.51	-0.65
175	Mutagenesis	L435V	0.259	benign	-2.69	Deleterious	0	Damaging	0.878	Pathogenic	DAMAGING	-6.31	high	3.75	0.661	0.442	Neutral	0.548	Disease	0.88 (92%)	Disease		-1.492	Destabilizing	-2.69	Reduced stability	0.356432	Stabilising	0.01	-3.56
176	Natural variant VAR_006460	P436Q	1	probably damaging	-7.18	Deleterious	0	Damaging	0.874	Pathogenic	DAMAGING	-7.48	high	3.75	0.848	0.8	Disease	0.84	Disease	0.81 (89%)	Disease		-1.241	Destabilizing	0.52	Increased stability	0.0118098	Stabilising	2.3	-1.6
177	Natural variant VAR_008141	P436S	1	probably damaging	-7.18	Deleterious	0	Damaging	0.905	Pathogenic	DAMAGING	-5.25	high	3.75	0.849	0.718	Disease	0.749	Disease	0.87 (91%)	Disease		-1.787	Destabilizing	0.56	Increased stability	0.0506522	Destabilising	-1.6	-0.61
178	Mutagenesis	I437V	0	benign	-0.89	Neutral	0.035	Damaging	0.74	Unknown	TOLERATED	-1.56	medium	2.17	0.149	0.064	Neutral	0.383	Neutral	0.41 (86%)	Neutral		-0.99	Destabilizing	0.04	Increased stability	0.0637427	Stabilising	0.99	-1.21
179	Natural variant VAR_075282	I439V	0.111	benign	-0.9	Neutral	0.057	Tolerated	0.844	Unknown	TOLERATED	-2.3	medium	2.99	0.406	0.263	Neutral	0.567	Disease	0.66 (85%)	Disease		-1.573	Destabilizing	-2.56	Reduced stability	0.168451	Destabilising	-2.11	-1.14

## Sheet: HRAS
S. No.	Type	Mutation	PolyPhen2	PolyPhen2 prediction	PROVEAN SCORE	PREDICTION	SIFT SCORE	PREDICTION	PON-P2 Score	PON-P2 Prediction	FATHMM Prediction	FATHMM Score	MA Func. Impact	MA FI Score	MutPred2 Score	SNPs & GO Score	SNPS &GO Prediction	PhD-SNP Score	PhD-SNP Prediction	Pmut	Pmut Prediction
1	Natural variant VAR_026106	G12A	0.86	possibly damaging	-4.69	Deleterious	0.003	Damaging	0.906	Pathogenic	DAMAGING	-4.9	medium	3.15	0.889	0.361	Neutral	0.598	Disease	0.82 (90%)	Disease
2	Natural variant VAR_045975	G12C	0.525	possibly damaging	-7.26	Deleterious	0.006	Damaging	0.789	Unknown	TOLERATED	-2.3	medium	3.22	0.93	0.756	Disease	0.884	Disease	0.79 (89%)	Disease
3	Natural variant VAR_068816	G12D	0.513	possibly damaging	-5.45	Deleterious	0.011	Damaging	0.976	Pathogenic	TOLERATED	-1.42	medium	2.745	0.932	0.823	Disease	0.883	Disease	0.90 (93%)	Disease
4	Natural variant VAR_045976	G12E	0.994	probably damaging	-6.15	Deleterious	0	Damaging	0.967	Pathogenic	TOLERATED	-0.03	neutral	0.73	0.926	0.821	Disease	0.872	Disease	0.89 (92%)	Disease
5	Natural variant VAR_006837	G12S	0.831	possibly damaging	-4.51	Deleterious	0.025	Damaging	0.937	Pathogenic	TOLERATED	-2.77	medium	2.425	0.877	0.243	Neutral	0.266	Neutral	0.78 (88%)	Disease
6	Natural variant VAR_006836	G12V	0.738	possibly damaging	-7.21	Deleterious	0.008	Damaging	0.973	Pathogenic	DAMAGING	-5.08	medium	2.49	0.927	0.693	Disease	0.838	Disease	0.83 (90%)	Disease
7	Natural variant VAR_026107	G13C	0.504	possibly damaging	-7.72	Deleterious	0	Damaging	0.975	Pathogenic	TOLERATED	-1.87	medium	3.415	0.938	0.857	Disease	0.926	Disease	0.82 (90%)	Disease
8	Natural variant VAR_026108	G13D	0.286	benign	-5.48	Deleterious	0.027	Damaging	0.982	Pathogenic	DAMAGING	-6.01	medium	3.4	0.948	0.875	Disease	0.922	Disease	0.89 (92%)	Disease
9	Natural variant VAR_068817	G13R	0.997	probably damaging	-6.71	Deleterious	0	Damaging	0.974	Pathogenic	TOLERATED	-1.06	medium	2.13	0.938	0.849	Disease	0.904	Disease	0.90 (93%)	Disease
10	Mutagenesis	S17N	1	probably damaging	-2.64	Deleterious	0.004	Damaging	0.734	Unknown	DAMAGING	-5.05	high	4.51	0.867	0.659	Disease	0.832	Disease	0.90 (93%)	Disease
11	Natural variant VAR_045977	Q22K	1	probably damaging	-3.36	Deleterious	0.002	Damaging	0.785	Pathogenic	TOLERATED	-1.12	low	1.525	0.876	0.742	Disease	0.87	Disease	0.87 (92%)	Disease
12	Mutagenesis	N26G	0.378	benign	-3	Deleterious	0.167	Tolerated	0.886	Pathogenic	TOLERATED	0.34			0.865	0.09	Neutral	0.173	Neutral	0.37 (87%)	Neutral
13	Mutagenesis	V29A	0.981	probably damaging	-3.25	Deleterious	0	Damaging	0.865	Pathogenic	TOLERATED	-0.61	medium	2.085	0.787	0.307	Neutral	0.358	Neutral	0.72 (86%)	Disease
14	Mutagenesis	Y32F	0.56	possibly damaging	-3.21	Deleterious	0.004	Damaging	0.682	Unknown	DAMAGING	-3.24	medium	2.375	0.623	0.454	Neutral	0.578	Disease	0.73 (87%)	Disease
15	Mutagenesis	P34G	1	probably damaging	-7.68	Deleterious	0	Damaging	0.794	Pathogenic	DAMAGING	-3.76			0.906	0.725	Disease	0.662	Disease	0.90 (93%)	Disease
16	Mutagenesis	T35S	0.856	possibly damaging	-3.29	Deleterious	0.005	Damaging	0.717	Unknown	DAMAGING	-4.88	medium	3.315	0.617	0.615	Disease	0.629	Disease	0.90 (93%)	Disease
17	Mutagenesis	E37G	0.996	probably damaging	-5.9	Deleterious	0.001	Damaging	0.814	Pathogenic	TOLERATED	0.19	low	1.255	0.873	0.46	Neutral	0.208	Neutral	0.87 (92%)	Disease
18	Mutagenesis	D38N	0.653	possibly damaging	-3.98	Deleterious	0.035	Damaging	0.821	Pathogenic	TOLERATED	-1.94	medium	2.7	0.874	0.311	Neutral	0.487	Neutral	0.78 (88%)	Disease
19	Mutagenesis	S39C	0.999	probably damaging	-4.69	Deleterious	0	Damaging	0.626	Unknown	DAMAGING	-4.46	medium	2.05	0.92	0.473	Neutral	0.487	Neutral	0.80 (89%)	Disease
20	Natural variant VAR_045978	T58I	1	probably damaging	-5.82	Deleterious	0	Damaging	0.863	Pathogenic	DAMAGING	-5.17	high	4.27	0.866	0.664	Disease	0.793	Disease	0.90 (93%)	Disease
21	Mutagenesis	A59T	0.344	benign	-3.73	Deleterious	0.012	Damaging	0.894	Pathogenic	DAMAGING	-5.41	high	3.86	0.884	0.526	Disease	0.75	Disease	0.82 (90%)	Disease
22	Natural variant VAR_045979	Q61K	0.012	benign	-3.64	Deleterious	0.015	Damaging	0.782	Pathogenic	DAMAGING	-3.02	medium	2.935	0.877	0.342	Neutral	0.797	Disease	0.89 (92%)	Disease
23	Mutagenesis	Q61I	0.062	benign	-7.51	Deleterious	0.002	Damaging	0.881	Pathogenic	DAMAGING	-5.39			0.933	0.274	Neutral	0.832	Disease	0.79 (88%)	Disease
24	Mutagenesis	Q61V	0.329	benign	-6.58	Deleterious	0.054	Tolerated	0.89	Pathogenic	DAMAGING	-4.9			0.937	0.282	Neutral	0.745	Disease	0.79 (88%)	Disease
25	Natural variant VAR_045980	E63K	0.983	probably damaging	-3.7	Deleterious	0.001	Damaging	0.888	Pathogenic	DAMAGING	-3.33	medium	3.3	0.92	0.339	Neutral	0.712	Disease	0.80 (89%)	Disease
26	Mutagenesis	A83T	0.995	probably damaging	-2.95	Deleterious	0.004	Damaging	0.91	Pathogenic	TOLERATED	-1.77	low	1.2	0.759	0.174	Neutral	0.475	Neutral	0.90 (93%)	Disease
27	Natural variant VAR_045981	K117R	0.998	probably damaging	-2.77	Deleterious	0.004	Damaging	0.786	Unknown	DAMAGING	-5.41	high	4.07	0.779	0.525	Disease	0.74	Disease	0.90 (93%)	Disease
28	Mutagenesis	C118S	0.107	benign	-6.36	Deleterious	0.066	Tolerated	0.908	Pathogenic	TOLERATED	0.28	neutral	0.09	0.826	0.187	Neutral	0.459	Neutral	0.59 (82%)	Disease
29	Mutagenesis	D119N	0.998	probably damaging	-4.62	Deleterious	0.001	Damaging	0.892	Pathogenic	DAMAGING	-7.03	high	5.005	0.798	0.562	Disease	0.82	Disease	0.90 (93%)	Disease
30	Mutagenesis	T144I	0.998	probably damaging	-4.84	Deleterious	0.019	Damaging	0.883	Pathogenic	TOLERATED	-2.17	medium	2.22	0.91	0.435	Neutral	0.665	Disease	0.90 (93%)	Disease
31	Natural variant VAR_045982	A146T	0.935	possibly damaging	-3.67	Deleterious	0.008	Damaging	0.893	Pathogenic	DAMAGING	-5.75	medium	2.805	0.904	0.641	Disease	0.828	Disease	0.90 (93%)	Disease
32	Natural variant VAR_045983	A146V	0.988	probably damaging	-3.67	Deleterious	0	Damaging	0.876	Pathogenic	TOLERATED	-1.04	medium	2.235	0.911	0.721	Disease	0.826	Disease	0.89 (92%)	Disease
MA Score: mutations whose consequence types are not prone to affect the sequence of the protein product have empty values)

## Sheet: RUNX1
S. No.	Type	Position	Mutation	Format	PolyPhen2	PolyPhen2 prediction	PROVEAN SCORE	PREDICTION	SIFT SCORE	PREDICTION	PON-P2 Score	PON-P2 Prediction	FATHMM Prediction	FATHMM Score	MA Func. Impact	MA FI Score	MutPred2 Score	SNPs & GO Score	SNPS &GO Prediction	PhD-SNP Score	PhD-SNP Prediction	Pmut	Pmut Prediction		mCSM ΔΔG	mCSM Prediction	SDM2 ΔΔG	SDM2 Prediction	MAESTRO ΔΔGpred.		CUPSAT Stability	CUPSAT DDG	DynaMut2
	Mutagenesis	67	S → R	S67R	1	probably damaging	-3.81	Deleterious	0	Damaging	0.809	Pathogenic	DAMAGING	-4.43	medium	2.75	0.695	0.766	Disease	0.75	Disease	0.88 (92%)	Disease		-0.313	Destabilizing	0.44	Increased stability	-0.435727	S67R	Stabilising	1.73	-0.27
	Mutagenesis	80	R → A	R80A	0.999	probably damaging	-4.5	Deleterious	0.001	Damaging	0.908	Pathogenic	DAMAGING	-6.3			0.805	0.709	Disease	0.798	Disease	0.89 (92%)	Disease		-1.113	Destabilizing	-0.51	Reduced stability	0.451358	R80A	Stabilising	1.51	-0.84
	Mutagenesis	83	K → A	K83A	1	probably damaging	-4.5	Deleterious	0.001	Damaging	0.785	Pathogenic	DAMAGING	-5.29			0.859	0.858	Disease	0.861	Disease	0.81 (89%)	Disease		-0.842	Destabilizing	0.15	Increased stability	0.293443	K83A	Destabilising	-0.82	-0.3
	Mutagenesis	83	K → E	K83E	0.999	probably damaging	-3.01	Deleterious	0.005	Damaging	0.792	Unknown	DAMAGING	-4.71	medium	2.82	0.807	0.924	Disease	0.927	Disease	0.79 (89%)	Disease		-0.433	Destabilizing	-0.26	Reduced stability	-0.383441	K83E	Destabilising	-0.73	-0.45
	Mutagenesis	84	T → A	T84A	0.982	probably damaging	-3.68	Deleterious	0.008	Damaging	0.83	Pathogenic	TOLERATED	-2.7	medium	2.14	0.596	0.586	Disease	0.715	Disease	0.80 (89%)	Disease		-0.996	Destabilizing	0.6	Increased stability	0.331462	T84A	Destabilising	-0.81	-0.81
	Mutagenesis	106	M → V	M106V	0.884	possibly damaging	-3.44	Deleterious	0.007	Damaging	0.855	Pathogenic	TOLERATED	-1.7	medium	2.045	0.496	0.334	Neutral	0.635	Disease	0.89 (92%)	Disease		-0.323	Destabilizing	1.16	Increased stability	0.200294	M106V	Stabilising	1.41	-0.34
	Mutagenesis	107	A → T	A107T	1	probably damaging	-3.66	Deleterious	0.001	Damaging	0.92	Pathogenic	DAMAGING	-5.67	medium	2.88	0.817	0.649	Disease	0.776	Disease	0.88 (92%)	Disease		-1.973	Destabilizing	-1.5	Reduced stability	0.254909	A107T	Destabilising	-4.24	-1.66
	Mutagenesis	108	G → R	G108R	1	probably damaging	-7.29	Deleterious	0.001	Damaging	0.943	Pathogenic	DAMAGING	-5.8	medium	2.91	0.927	0.778	Disease	0.861	Disease	0.90 (93%)	Disease		-0.911	Destabilizing	-0.19	Reduced stability	-0.610148	G108R	Stabilising	1.16	-0.82
	Mutagenesis	135	R → A	R135A	1	probably damaging	-5.34	Deleterious	0.001	Damaging	0.908	Pathogenic	DAMAGING	-5.97			0.931	0.814	Disease	0.86	Disease	0.89 (92%)	Disease		-1.472	Destabilizing	-0.59	Reduced stability	0.65637	R135A	Destabilising	-2.96	-0.94
	Natural variant VAR_012128	139	R → Q	R139Q	0.998	probably damaging	-3.72	Deleterious	0.001	Damaging	0.965	Pathogenic	DAMAGING	-4.56	medium	2.89	0.806	0.815	Disease	0.83	Disease	0.90 (93%)	Disease		-0.434	Destabilizing	-0.44	Reduced stability	0.00219251	R139Q	Destabilising	-0.27	-0.43
	Mutagenesis	139	R → A	R139A	0.995	probably damaging	-5.55	Deleterious	0	Damaging	0.909	Pathogenic	DAMAGING	-5.04			0.907	0.794	Disease	0.873	Disease	0.89 (92%)	Disease		-0.853	Destabilizing	-0.37	Reduced stability	0.121264	R139A	Stabilising	0.41	-0.96
	Mutagenesis	140	S → G	S140G	0.999	probably damaging	-3.66	Deleterious	0	Damaging	0.557	Unknown	DAMAGING	-5.5	medium	2.91	0.884	0.664	Disease	0.726	Disease	0.88 (92%)	Disease		-1	Destabilizing	-0.41	Reduced stability	0.303887	S140G	Destabilising	-1.04	0.08
	Mutagenesis	142	R → A	R142A	0.997	probably damaging	-5.21	Deleterious	0.001	Damaging	0.897	Pathogenic	DAMAGING	-3.83			0.843	0.782	Disease	0.767	Disease	0.90 (93%)	Disease		-0.115	Destabilizing	0.38	Increased stability	0.21515	R142A	Stabilising	0.01	-0.3
	Mutagenesis	167	K → A	K167A	1	probably damaging	-5.47	Deleterious	0	Damaging	0.45	Unknown	DAMAGING	-5.43			0.842	0.812	Disease	0.8	Disease	0.87 (92%)	Disease		-0.904	Destabilizing	-0.31	Reduced stability	0.103928	K167A	Destabilising	-0.59	-0.31
	Mutagenesis	169	T → A	T169A	0.99	probably damaging	-4.61	Deleterious	0.001	Damaging	0.511	Unknown	DAMAGING	-4.25	medium	2.89	0.746	0.724	Disease	0.706	Disease	0.87 (91%)	Disease		-0.814	Destabilizing	-0.46	Reduced stability	0.558771	T169A	Destabilising	-0.52	-0.52
	Mutagenesis	171	D → A	D171A	0.999	probably damaging	-7.38	Deleterious	0	Damaging	0.529	Unknown	DAMAGING	-5.45	medium	2.9	0.812	0.833	Disease	0.871	Disease	0.87 (91%)	Disease		-0.145	Destabilizing	0.02	Increased stability	0.613258	D171A	Stabilising	0.09	0.08
